# Supplementary material for: N,N′-Bis(3-bromo-2-hy­droxy­benzyl­idene)propane-1,3-di­amine
Source: Acta Crystallogr Sect E Struct Rep Online. 2013 Sep 25;69(Pt 10):o1584. doi: 10.1107/S1600536813025403 (PMC3790441; doi:10.1107/S1600536813025403)
Supplement: Supplementary file 2 [file e-69-o1584-Isup2.hkl]

# 
# h,k,l, Fc-squared, Fo-squared, sigma(Fo-squared) and status flag 
# 
data_I
_shelx_title ' mo_y_zb153_0m in P2(1)/c' 
_shelx_refln_list_code          4 
_shelx_F_calc_maximum      253.62 
_exptl_crystal_F_000       872.00 
_reflns_d_resolution_high  0.7828 
 
loop_ 
 _symmetry_equiv_pos_as_xyz 
 'x, y, z' 
 '-x, y+1/2, -z+1/2' 
 '-x, -y, -z' 
 'x, -y-1/2, z-1/2' 
 
_cell_length_a    12.7790 
_cell_length_b    10.1894 
_cell_length_c    14.3953 
_cell_angle_alpha  90.000 
_cell_angle_beta  113.744 
_cell_angle_gamma  90.000 
 
_shelx_F_squared_multiplier     1.000 
 
loop_ 
 _refln_index_h 
 _refln_index_k 
 _refln_index_l 
 _refln_F_squared_calc 
 _refln_F_squared_meas 
 _refln_F_squared_sigma 
 _refln_observed_status 
   2   0   0    22034.49    12718.25    330.65 o 
   3   0   0    26531.27    20726.53    538.92 o 
   4   0   0     2646.68     3205.73     85.73 o 
   5   0   0     1271.56     1685.78     55.49 o 
   6   0   0      919.73     1271.92     44.39 o 
   7   0   0      201.61      350.65     28.83 o 
   8   0   0       62.80       60.15     11.33 o 
   9   0   0      476.54      556.91     25.26 o 
  10   0   0     2318.13     2867.44    143.76 o 
  11   0   0      265.12      288.00     21.81 o 
  12   0   0      421.31      529.27     28.34 o 
  13   0   0     1144.10     1089.82     45.67 o 
  14   0   0       22.41       -8.74     22.67 o 
   1   1   0      828.84      888.67     21.32 o 
   2   1   0      737.36      707.08     22.67 o 
   3   1   0     7249.80     6942.57    209.68 o 
   4   1   0       96.12       86.26      5.72 o 
   5   1   0     2123.55     2295.05     49.91 o 
   6   1   0    15235.57    17418.43    341.38 o 
   7   1   0     3055.99     3637.26     69.80 o 
   8   1   0      559.39      681.87     19.05 o 
   9   1   0       52.56       64.06      9.21 o 
  10   1   0      642.82      713.49     20.84 o 
  11   1   0      184.68      235.81     13.64 o 
  12   1   0       19.29        9.64     10.96 o 
  13   1   0       96.43       56.75     13.10 o 
  14   1   0      202.48      158.75     22.91 o 
   0   2   0     7524.17     6516.00    244.33 o 
   1   2   0     3126.31     2980.64     63.49 o 
   2   2   0     7110.50     6789.45    133.14 o 
   3   2   0     3365.29     3612.96    115.70 o 
   4   2   0     9911.30     9680.93    178.77 o 
   5   2   0     9057.93     8881.58    245.65 o 
   6   2   0     1861.47     2300.09    102.07 o 
   7   2   0     5078.17     5643.41    180.12 o 
   8   2   0     8618.34    10052.69    244.13 o 
   9   2   0      403.32      473.16     18.87 o 
  10   2   0     1385.64     1611.77     35.50 o 
  11   2   0      490.94      434.45     19.51 o 
  12   2   0       11.69       10.61     11.35 o 
  13   2   0       17.06       12.75     13.81 o 
  14   2   0        0.85      -32.40     21.60 o 
   1   3   0    21378.80    16812.27    354.42 o 
   2   3   0    16629.78    14721.42    402.27 o 
   3   3   0      361.15      479.23     12.03 o 
   4   3   0     3429.94     3839.35     71.95 o 
   5   3   0     1951.91     2159.97     42.10 o 
   6   3   0     2037.47     2308.68     78.35 o 
   7   3   0      204.01      227.05     12.61 o 
   8   3   0       15.69       32.49      7.80 o 
   9   3   0      622.46      692.85     33.29 o 
  10   3   0      339.34      356.60     17.34 o 
  11   3   0      804.01      840.17     26.09 o 
  12   3   0       11.35        9.05     15.94 o 
  13   3   0      154.49      169.40     17.29 o 
  14   3   0      284.40      180.67     25.66 o 
   0   4   0     9945.95     8913.91    266.94 o 
   1   4   0     4469.83     4676.81     99.70 o 
   2   4   0     1050.80      964.29     25.41 o 
   3   4   0     4798.51     4911.55    105.27 o 
   4   4   0      447.27      474.11     15.22 o 
   5   4   0       50.73       53.70      6.51 o 
   6   4   0      493.53      522.71     17.93 o 
   7   4   0       25.46       22.33      7.05 o 
   8   4   0      895.99      849.09     28.92 o 
   9   4   0      253.41      264.73     15.20 o 
  10   4   0       21.35       17.86     10.98 o 
  11   4   0        3.38       10.51     12.00 o 
  12   4   0      272.00      278.50     18.20 o 
  13   4   0      121.59       60.23     22.71 o 
  14   4   0       35.18      -36.40     36.22 o 
   1   5   0     3221.74     3333.24     71.83 o 
   2   5   0     1259.79     1260.17     32.08 o 
   3   5   0     7258.10     7692.24    164.03 o 
   4   5   0     1605.10     1655.39     42.60 o 
   5   5   0      681.59      638.04     23.05 o 
   6   5   0     5390.04     5474.42    157.57 o 
   7   5   0     1981.32     1971.11     51.38 o 
   8   5   0      117.33      107.66      9.76 o 
   9   5   0     1527.28     1359.01     35.39 o 
  10   5   0      755.39      650.24     23.73 o 
  11   5   0      139.18      149.74     14.94 o 
  12   5   0      261.30      187.54     35.51 o 
  13   5   0       45.67      -31.71     35.51 o 
   0   6   0      166.41      186.01     12.48 o 
   1   6   0       59.01       47.78      5.77 o 
   2   6   0       32.17       33.04      7.20 o 
   3   6   0        5.25       14.12      8.19 o 
   4   6   0     1553.02     1586.76     43.08 o 
   5   6   0       88.96      123.19     10.23 o 
   6   6   0        2.41        7.91      9.50 o 
   7   6   0     1070.55     1057.13     33.38 o 
   8   6   0       37.68       56.48     12.34 o 
   9   6   0      380.81      347.69     25.71 o 
  10   6   0       64.30      101.04     17.37 o 
  11   6   0       63.35       90.99     31.47 o 
  12   6   0        0.40       23.93     64.67 o 
  13   6   0        2.51      -33.15     44.70 o 
   1   7   0     3725.83     3732.35     81.19 o 
   2   7   0     4298.01     4436.48    105.06 o 
   3   7   0       14.04       17.77      8.98 o 
   4   7   0     2462.92     2576.77     59.35 o 
   5   7   0      650.10      679.83     24.07 o 
   6   7   0      419.38      432.58     22.14 o 
   7   7   0      911.46      917.18     39.49 o 
   8   7   0      149.50      149.13     16.48 o 
   9   7   0      218.36      216.61     19.65 o 
  10   7   0       64.17       25.25     23.03 o 
  11   7   0      108.88      141.10     33.27 o 
  12   7   0       25.63       21.76     62.66 o 
   0   8   0       20.54       29.46      9.36 o 
   1   8   0        0.23       -9.22      6.24 o 
   2   8   0      239.49      202.93     14.45 o 
   3   8   0      133.59      118.19     11.17 o 
   4   8   0      298.28      313.45     29.79 o 
   5   8   0        7.32       14.39     15.56 o 
   6   8   0       96.73      115.88     14.59 o 
   7   8   0      224.04      211.44     26.32 o 
   8   8   0      265.31      176.81     19.08 o 
   9   8   0      115.36       61.02     20.01 o 
  10   8   0       36.96       17.37     28.39 o 
  11   8   0      104.84       74.81     37.88 o 
   1   9   0      517.28      531.61     16.59 o 
   2   9   0       34.11       44.59     11.01 o 
   3   9   0      732.60      717.80     27.93 o 
   4   9   0       49.71       90.38     21.92 o 
   5   9   0      141.81      149.39     19.25 o 
   6   9   0       40.26       47.17     22.42 o 
   7   9   0        6.85       -3.78     16.83 o 
   8   9   0       55.24       25.75     19.34 o 
   9   9   0      180.17      167.64     54.96 o 
  10   9   0       26.22      -55.35     36.90 o 
   0  10   0       61.68       64.46     12.16 o 
   1  10   0      220.14      221.00     12.67 o 
   2  10   0       80.40       80.74     13.70 o 
   3  10   0      764.55      689.05     29.69 o 
   4  10   0        4.64       11.79     15.13 o 
   5  10   0      200.99      188.85     19.29 o 
   6  10   0       50.38       51.58     18.58 o 
   7  10   0       51.37       23.13     19.80 o 
   8  10   0        4.17      -45.88     35.32 o 
   9  10   0        3.43        6.61     53.46 o 
   1  11   0        6.36        8.17     14.62 o 
   2  11   0        2.85       17.67     19.00 o 
   3  11   0        1.81       62.02     27.45 o 
   4  11   0       31.20       81.00     21.82 o 
   5  11   0        0.62       -4.16     25.59 o 
   6  11   0       62.29      120.47     30.76 o 
   7  11   0        2.42        6.23     42.84 o 
   0  12   0       49.35      102.27     28.60 o 
   1  12   0        0.61       18.11     19.06 o 
   2  12   0        8.91        8.27     26.00 o 
   3  12   0       11.62        5.50     33.48 o 
   4  12   0        0.12      -26.73     24.79 o 
   5  12   0       49.73       18.92     28.52 o 
 -15   1   1       33.33      -32.54     21.69 o 
 -14   1   1      215.02      226.69     19.56 o 
 -13   1   1       33.05       16.20     14.04 o 
 -12   1   1      587.54      597.52     20.59 o 
 -11   1   1        8.04        6.49      9.23 o 
 -10   1   1      939.21     1096.08     27.99 o 
  -9   1   1      495.15      554.71     19.60 o 
  -8   1   1      178.98      237.57     12.56 o 
  -7   1   1     5344.57     6529.87    181.26 o 
  -6   1   1      753.49      711.06     32.45 o 
  -5   1   1     5175.28     5663.33    133.93 o 
  -4   1   1    11185.94    10193.57    188.19 o 
  -3   1   1     1907.06     2256.69     45.50 o 
  -2   1   1     8319.09     7427.94    228.04 o 
  -1   1   1     3282.53     3045.57     66.05 o 
   0   1   1     1480.66     1458.21     34.16 o 
   1   1   1     4995.44     5214.99    102.66 o 
   2   1   1     4962.06     5544.65    109.61 o 
   3   1   1     5856.97     6115.27    120.32 o 
   4   1   1     2029.16     2419.23     45.94 o 
   5   1   1     1072.53      867.65     20.93 o 
   6   1   1     2994.20     3325.99     88.12 o 
   7   1   1       99.95       92.33      7.83 o 
   8   1   1     1292.78     1672.66     35.26 o 
   9   1   1       10.17       16.01      8.90 o 
  10   1   1      100.15      182.61     10.69 o 
  11   1   1       92.52      131.52     10.73 o 
  12   1   1       51.29       31.61     11.22 o 
  13   1   1      229.43      191.47     17.46 o 
  14   1   1        3.73      -44.95     29.97 o 
 -15   2   1        8.41      -33.11     22.08 o 
 -14   2   1       86.98       35.08     17.76 o 
 -13   2   1      101.79       89.40     13.02 o 
 -12   2   1       57.37       60.51     12.20 o 
 -11   2   1      844.39      904.43     24.34 o 
 -10   2   1      374.65      368.32     21.60 o 
  -9   2   1     1113.21     1326.40     32.27 o 
  -8   2   1      832.24      933.19     29.53 o 
  -7   2   1      258.70      248.01     13.43 o 
  -6   2   1     3387.57     3805.96    119.62 o 
  -5   2   1       48.06       21.76      4.92 o 
  -4   2   1      240.21      308.56      8.84 o 
  -3   2   1      150.41      151.23     10.96 o 
  -2   2   1       43.66       56.45      7.02 o 
  -1   2   1    16127.39    12667.14    346.01 o 
   0   2   1     2705.73     2615.67     51.71 o 
   1   2   1     1628.69     1630.40     32.56 o 
   2   2   1     6147.08     6466.89    149.26 o 
   3   2   1        1.34       -1.83      2.65 o 
   4   2   1      922.02      824.74     17.59 o 
   5   2   1     2790.80     3334.17     74.89 o 
   6   2   1      281.61      342.02     17.59 o 
   7   2   1      527.33      554.88     26.02 o 
   8   2   1        9.92        8.85      7.36 o 
   9   2   1       44.66       89.70     10.19 o 
  10   2   1      156.06      222.76     13.02 o 
  11   2   1        5.83       21.31     11.45 o 
  12   2   1      124.77      124.91     12.47 o 
  13   2   1        0.04      -21.47     20.74 o 
  14   2   1        4.37      -33.40     22.27 o 
 -14   3   1       70.55       34.12     23.91 o 
 -13   3   1      110.69      121.12     19.75 o 
 -12   3   1      237.24      308.22     21.08 o 
 -11   3   1      109.56      114.44     11.34 o 
 -10   3   1      438.56      564.24     24.06 o 
  -9   3   1     1886.72     2239.03     57.93 o 
  -8   3   1        0.93        3.45     13.48 o 
  -7   3   1     2078.98     2077.62     41.65 o 
  -6   3   1     2319.41     2077.05     49.70 o 
  -5   3   1     1689.16     1708.93     33.85 o 
  -4   3   1     2055.94     2180.55     41.72 o 
  -3   3   1        3.93        8.11      5.91 o 
  -2   3   1     3260.89     3413.45     73.19 o 
  -1   3   1      226.63      166.94      6.05 o 
   0   3   1      916.33      736.25     15.65 o 
   1   3   1     3786.03     3856.59     75.94 o 
   2   3   1     1578.00     1478.74     35.21 o 
   3   3   1     8744.16     8359.97    154.21 o 
   4   3   1     1905.49     2187.53     42.11 o 
   5   3   1     3468.21     3501.88     94.30 o 
   6   3   1      705.97      834.61     20.75 o 
   7   3   1      135.00      150.22      9.09 o 
   8   3   1      435.38      427.69     24.68 o 
   9   3   1      212.71      247.42     14.38 o 
  10   3   1      350.05      389.77     17.85 o 
  11   3   1      385.93      361.16     18.40 o 
  12   3   1      164.74      231.85     18.16 o 
  13   3   1       58.00       62.19     28.17 o 
  14   3   1       17.76      -35.85     23.90 o 
 -14   4   1       34.67        8.35     50.41 o 
 -13   4   1      158.87      187.15     22.21 o 
 -12   4   1      165.48      193.58     16.14 o 
 -11   4   1      148.62      112.56     19.35 o 
 -10   4   1      479.28      464.92     30.29 o 
  -9   4   1      200.58      216.81     14.67 o 
  -8   4   1        3.73        4.33      9.47 o 
  -7   4   1     1211.69     1321.40     28.56 o 
  -6   4   1      821.21      770.86     18.46 o 
  -5   4   1      446.54      432.77     15.46 o 
  -4   4   1     1446.72     1567.33     36.29 o 
  -3   4   1    12187.70    11510.18    244.02 o 
  -2   4   1      534.87      527.07     15.58 o 
  -1   4   1     5745.65     5887.58    108.99 o 
   0   4   1      865.42      857.80     17.46 o 
   1   4   1      917.82      937.21     20.10 o 
   2   4   1      605.44      637.37     16.09 o 
   3   4   1      884.49     1047.17     22.61 o 
   4   4   1     1444.03     1427.77     28.82 o 
   5   4   1      382.44      467.77     16.08 o 
   6   4   1      827.66      838.20     21.12 o 
   7   4   1     3099.63     3298.95    125.95 o 
   8   4   1        0.42        3.28      7.97 o 
   9   4   1     2446.40     2441.39     77.80 o 
  10   4   1      748.00      753.16     25.81 o 
  11   4   1       18.28       32.31     12.95 o 
  12   4   1       54.39       66.50     19.30 o 
  13   4   1       44.81       -7.32     27.34 o 
 -14   5   1      179.42      149.71     39.16 o 
 -13   5   1       18.66       -6.41     34.19 o 
 -12   5   1        5.68       31.56     22.86 o 
 -11   5   1      121.26      156.61     15.35 o 
 -10   5   1        8.25       20.12     14.10 o 
  -9   5   1       18.08        7.91     10.67 o 
  -8   5   1      256.54      283.37     14.39 o 
  -7   5   1      222.34      218.28     14.04 o 
  -6   5   1      386.85      428.87     17.65 o 
  -5   5   1     2574.20     2648.40     59.81 o 
  -4   5   1      869.01      772.98     21.62 o 
  -3   5   1      160.08      172.25     15.43 o 
  -2   5   1     2213.97     1985.09     44.43 o 
  -1   5   1     6931.13     6676.79    123.45 o 
   0   5   1     1293.86     1379.94     27.25 o 
   1   5   1      834.30      768.91     19.90 o 
   2   5   1       82.26       92.75      6.08 o 
   3   5   1     1171.84     1328.94     31.89 o 
   4   5   1      855.06      849.91     23.54 o 
   5   5   1      259.84      279.44     11.68 o 
   6   5   1      222.67      229.46     15.13 o 
   7   5   1     1299.68     1516.65     59.56 o 
   8   5   1      691.83      826.20     34.79 o 
   9   5   1       38.86       36.20     10.63 o 
  10   5   1      255.08      330.96     19.84 o 
  11   5   1        3.33       46.76     17.39 o 
  12   5   1        0.24        2.31     39.38 o 
  13   5   1        0.51      -18.66     36.49 o 
 -13   6   1       74.45       29.64     50.59 o 
 -12   6   1      175.63      192.57     46.82 o 
 -11   6   1      399.58      449.45     39.37 o 
 -10   6   1       27.00       27.04     13.88 o 
  -9   6   1       23.44       26.12     13.75 o 
  -8   6   1     3093.12     2925.85     94.60 o 
  -7   6   1      317.60      342.12     18.18 o 
  -6   6   1      997.32     1014.35     31.51 o 
  -5   6   1     1602.43     1609.17     39.66 o 
  -4   6   1      684.52      752.19     22.51 o 
  -3   6   1      325.10      327.00     20.29 o 
  -2   6   1      110.90      120.20      9.43 o 
  -1   6   1      605.94      556.64     13.83 o 
   0   6   1     1398.89     1530.77     30.56 o 
   1   6   1     1918.79     1583.63     31.59 o 
   2   6   1     7587.37     7770.69    153.51 o 
   3   6   1        5.47       21.26      7.97 o 
   4   6   1     1769.04     1725.06     41.40 o 
   5   6   1     2961.98     3205.43     80.30 o 
   6   6   1      370.61      335.75     17.34 o 
   7   6   1      437.69      435.34     17.38 o 
   8   6   1       99.37      106.58     11.03 o 
   9   6   1       12.39        3.88     13.30 o 
  10   6   1        0.43        9.35     15.45 o 
  11   6   1        4.71       -7.77     49.87 o 
  12   6   1      133.63      129.15     40.72 o 
 -12   7   1        0.02      -13.22     56.63 o 
 -11   7   1       11.61        4.98     28.63 o 
 -10   7   1       32.78       25.15     26.14 o 
  -9   7   1      542.44      544.38     29.97 o 
  -8   7   1       23.00       17.12     15.79 o 
  -7   7   1      559.77      662.31     25.52 o 
  -6   7   1      287.03      371.85     21.28 o 
  -5   7   1     1074.63     1112.70     31.35 o 
  -4   7   1        2.02       14.98      9.52 o 
  -3   7   1       33.44       51.52      8.99 o 
  -2   7   1      375.80      424.80     16.93 o 
  -1   7   1     1386.74     1375.74     28.48 o 
   0   7   1       60.54       81.00      7.26 o 
   1   7   1        4.19       -3.56      6.41 o 
   2   7   1      115.54       91.72      8.61 o 
   3   7   1      850.80      858.26     26.99 o 
   4   7   1       12.07       12.21      9.77 o 
   5   7   1      178.11      215.70     18.40 o 
   6   7   1       41.13       46.37     14.07 o 
   7   7   1      191.75      255.43     24.42 o 
   8   7   1      518.45      460.09     28.40 o 
   9   7   1       52.10       19.13     18.03 o 
  10   7   1        0.18        3.28     25.10 o 
  11   7   1       62.14       95.12     46.57 o 
  12   7   1      110.76      170.41     99.31 o 
 -12   8   1       18.55       50.84     76.03 o 
 -11   8   1        6.97        8.87     49.47 o 
 -10   8   1       79.05       30.60     31.74 o 
  -9   8   1      149.76       87.22     19.22 o 
  -8   8   1      391.12      336.33     24.49 o 
  -7   8   1      416.17      410.53     27.14 o 
  -6   8   1     1100.88     1112.64     39.50 o 
  -5   8   1      816.02      796.64     31.49 o 
  -4   8   1     3146.21     3391.03     86.89 o 
  -3   8   1     1474.33     1432.70     37.06 o 
  -2   8   1        1.76        7.42      9.19 o 
  -1   8   1     1399.28     1365.89     30.56 o 
   0   8   1     1252.62     1199.48     27.74 o 
   1   8   1        0.26        4.21      6.91 o 
   2   8   1      324.96      265.97     12.51 o 
   3   8   1       11.47       -3.41     11.91 o 
   4   8   1      593.09      586.61     25.50 o 
   5   8   1       35.72       36.41     12.18 o 
   6   8   1      821.63      826.39     50.07 o 
   7   8   1       46.87       36.09     16.18 o 
   8   8   1       70.96       31.14     22.02 o 
   9   8   1      385.61      409.53     35.33 o 
  10   8   1      135.02       99.12     38.31 o 
  11   8   1       11.75       30.05     81.92 o 
 -11   9   1        1.84      -22.72     39.95 o 
 -10   9   1      274.81      277.42     42.74 o 
  -9   9   1       83.18       54.63     22.53 o 
  -8   9   1      304.97      248.12     24.79 o 
  -7   9   1      502.17      430.02     30.04 o 
  -6   9   1       34.17       27.75     15.70 o 
  -5   9   1        0.17       -7.08     14.42 o 
  -4   9   1        5.06       13.89     17.38 o 
  -3   9   1      314.48      278.88     17.42 o 
  -2   9   1      190.88      171.95     12.41 o 
  -1   9   1      384.28      351.46     14.15 o 
   0   9   1      399.75      375.85     14.69 o 
   1   9   1      205.58      199.22     10.66 o 
   2   9   1      154.69      146.50     15.45 o 
   3   9   1      812.68      802.23     29.88 o 
   4   9   1      156.36      190.91     15.91 o 
   5   9   1        3.42       38.88     19.48 o 
   6   9   1      432.76      381.47     26.73 o 
   7   9   1       88.10       79.33     31.57 o 
   8   9   1       21.34        6.63     25.48 o 
   9   9   1       21.76      -13.88     31.35 o 
  10   9   1        0.96      -38.25     38.33 o 
  -9  10   1        4.28       -6.01     31.92 o 
  -8  10   1      287.25      269.91     25.10 o 
  -7  10   1      112.42      120.54     21.66 o 
  -6  10   1       97.10      122.26     19.03 o 
  -5  10   1       32.95       51.39     17.10 o 
  -4  10   1        4.71       -5.46     14.98 o 
  -3  10   1        4.46      -10.28     14.06 o 
  -2  10   1        4.45        9.19     12.76 o 
  -1  10   1      136.32      142.63     10.06 o 
   0  10   1        1.70        4.12      9.41 o 
   1  10   1      291.00      319.02     15.25 o 
   2  10   1     1055.51     1026.24     34.92 o 
   3  10   1       45.54       55.47     14.71 o 
   4  10   1      340.59      331.92     21.62 o 
   5  10   1      209.05      253.08     19.57 o 
   6  10   1       87.73       59.97     19.33 o 
   7  10   1      217.18      187.49     26.68 o 
   8  10   1       29.99       25.32     39.37 o 
   9  10   1       28.67       22.42     52.89 o 
  -8  11   1        9.81      -24.60     34.97 o 
  -7  11   1       47.01       27.84     31.54 o 
  -6  11   1        1.11        0.89     27.12 o 
  -5  11   1      290.84      293.99     28.47 o 
  -4  11   1      143.58      111.65     22.93 o 
  -3  11   1       10.61       56.96     19.72 o 
  -2  11   1      163.75      152.43     18.26 o 
  -1  11   1      178.40      182.47     14.95 o 
   0  11   1      144.51      177.44     16.11 o 
   1  11   1      314.41      294.46     29.79 o 
   2  11   1       25.62       21.12     17.32 o 
   3  11   1      150.49      180.91     22.40 o 
   4  11   1       11.15       40.01     23.12 o 
   5  11   1       99.60      104.02     22.28 o 
   6  11   1       16.14        6.58     23.28 o 
   7  11   1       11.60       31.27     35.06 o 
  -6  12   1       14.99        7.77     30.68 o 
  -5  12   1        2.36      117.57     42.40 o 
  -4  12   1       17.38       18.13     23.23 o 
  -3  12   1       16.45        8.68     25.76 o 
  -2  12   1       14.45       74.04     34.95 o 
  -1  12   1       56.45       98.62     20.24 o 
   0  12   1        1.05        1.81     14.22 o 
   1  12   1       84.81       80.59     28.50 o 
   2  12   1        0.79       58.39     37.29 o 
   3  12   1       14.57       94.05     40.62 o 
   4  12   1        0.09      -26.99     27.97 o 
   5  12   1       16.81       -3.21     33.48 o 
 -15   0   2        3.84      -36.12     24.08 o 
 -14   0   2        2.13      -26.30     20.22 o 
 -13   0   2       14.86      -12.02     22.78 o 
 -12   0   2      384.92      346.71     23.91 o 
 -11   0   2     1284.81     1324.20     50.50 o 
 -10   0   2     5600.11     6365.34    197.15 o 
  -9   0   2     3282.88     3404.34    108.54 o 
  -8   0   2      255.77      271.97     28.31 o 
  -7   0   2     5761.05     5957.52    277.78 o 
  -6   0   2    23381.43    21173.87    640.74 o 
  -5   0   2      841.24      851.64     26.29 o 
  -4   0   2    24731.40    20473.53    531.46 o 
  -3   0   2    10928.36     9816.98    297.19 o 
  -2   0   2      817.13      948.54     26.23 o 
  -1   0   2      412.61      436.30     13.94 o 
   0   0   2      208.93      158.11      7.58 o 
   1   0   2      206.75      224.34      6.93 o 
   3   0   2     6537.67     6226.87    162.67 o 
   4   0   2     6508.78     7130.59    186.83 o 
   5   0   2      916.39      739.31     35.31 o 
   6   0   2    17333.55    16201.52    491.25 o 
   7   0   2     2633.30     2903.59     93.42 o 
   8   0   2     2068.96     2458.08     81.47 o 
   9   0   2     2794.74     3186.83    121.52 o 
  10   0   2       68.49       66.81     13.48 o 
  11   0   2        2.02       13.85     13.82 o 
  12   0   2       12.78       -7.93     16.29 o 
  13   0   2        6.54       -7.76     42.83 o 
  14   0   2       28.01      -67.69     45.13 o 
 -15   1   2       99.54       37.01     18.53 o 
 -14   1   2        0.69      -13.13     13.79 o 
 -13   1   2      521.42      516.96     26.65 o 
 -12   1   2      589.64      634.14     25.58 o 
 -11   1   2       56.84       64.24      9.69 o 
 -10   1   2       49.08       39.91     10.81 o 
  -9   1   2     1012.37     1024.97     39.31 o 
  -8   1   2      385.93      356.11     15.50 o 
  -7   1   2      616.32      699.53     21.64 o 
  -6   1   2      188.00      256.00     10.34 o 
  -5   1   2     7042.63     7525.94    149.16 o 
  -4   1   2    19163.77    17065.44    314.56 o 
  -3   1   2     5198.63     5557.29    177.28 o 
  -2   1   2     2796.94     2964.62     69.93 o 
  -1   1   2      385.88      418.66     17.38 o 
   0   1   2    12358.96    10570.18    248.00 o 
   2   1   2    23747.98    20748.95    632.84 o 
   3   1   2     5485.51     6055.47    130.25 o 
   4   1   2     4908.17     5329.10    115.25 o 
   5   1   2      123.57       72.71      6.18 o 
   6   1   2      890.54      998.16     22.25 o 
   7   1   2      330.41      350.31     18.71 o 
   8   1   2     1900.58     2211.58     44.62 o 
   9   1   2      115.80      179.71     10.86 o 
  10   1   2       65.89       80.24      9.72 o 
  11   1   2        2.24        6.84     10.34 o 
  12   1   2      321.12      342.49     20.89 o 
  13   1   2       13.42       -8.99     20.25 o 
  14   1   2        0.12      -68.55     45.70 o 
 -15   2   2       80.07      -10.10     21.79 o 
 -14   2   2      290.24      258.61     17.25 o 
 -13   2   2      362.23      355.29     19.38 o 
 -12   2   2      683.35      767.45     24.64 o 
 -11   2   2     2658.53     2834.50     65.86 o 
 -10   2   2     1932.43     2030.14     53.36 o 
  -9   2   2      545.41      651.39     36.34 o 
  -8   2   2      305.31      214.77     12.78 o 
  -7   2   2      296.63      364.98     14.82 o 
  -6   2   2     1347.00     1550.68     31.45 o 
  -5   2   2     4529.09     4887.24     91.39 o 
  -4   2   2     1549.26     1661.36     34.06 o 
  -3   2   2      607.64      683.11     14.00 o 
  -2   2   2    64320.91    27725.18   1059.22 o 
  -1   2   2     2524.17     2735.93     54.26 o 
   0   2   2     3524.66     3554.54     66.00 o 
   2   2   2    10074.07    10426.55    191.96 o 
   3   2   2      792.58      803.40     19.67 o 
   4   2   2     2999.52     3144.30     69.11 o 
   5   2   2       15.05        3.05      6.74 o 
   6   2   2        4.76        3.39      5.81 o 
   7   2   2      129.25      135.52      9.35 o 
   8   2   2       99.60      120.21      8.83 o 
   9   2   2        2.36       14.75      9.72 o 
  10   2   2      191.71      281.10     15.12 o 
  11   2   2     1298.02     1427.85     53.62 o 
  12   2   2        7.61       19.98     19.19 o 
  13   2   2       39.41        9.25     22.31 o 
 -15   3   2       28.49      -33.47     23.95 o 
 -14   3   2        9.62      -26.25     17.50 o 
 -13   3   2       32.64       24.77     16.31 o 
 -12   3   2      624.39      566.06     27.95 o 
 -11   3   2      501.74      492.38     30.22 o 
 -10   3   2      331.82      280.81     17.11 o 
  -9   3   2      713.66      734.70     35.16 o 
  -8   3   2     6788.63     6873.30    238.64 o 
  -7   3   2     2676.13     2704.67     65.88 o 
  -6   3   2     2615.81     2719.02     52.32 o 
  -5   3   2    24033.92    22353.27    410.96 o 
  -4   3   2     6881.81     6862.92    127.12 o 
  -3   3   2     1836.02     2019.40     48.53 o 
  -2   3   2      429.30      416.71     10.07 o 
  -1   3   2      611.48      598.62     13.25 o 
   0   3   2     2925.99     2860.55     53.39 o 
   1   3   2     1679.06     1578.13     30.05 o 
   2   3   2      382.40      367.99      9.40 o 
   3   3   2      165.30      142.28      6.01 o 
   4   3   2    10156.19    10252.69    201.70 o 
   5   3   2     3700.11     3781.24     71.49 o 
   6   3   2        5.59       -2.77      9.17 o 
   7   3   2     1656.72     1559.95     56.28 o 
   8   3   2     2475.25     2494.91     87.14 o 
   9   3   2      399.96      443.90     26.31 o 
  10   3   2      486.26      519.73     29.93 o 
  11   3   2      429.04      416.18     28.10 o 
  12   3   2       15.75       72.81     21.80 o 
  13   3   2        0.38        1.60     49.16 o 
 -14   4   2       61.27       49.23     20.91 o 
 -13   4   2        2.83      -12.28     25.66 o 
 -12   4   2      111.73       98.38     15.80 o 
 -11   4   2        2.39        5.39     16.88 o 
 -10   4   2      762.33      800.48     44.43 o 
  -9   4   2     1984.97     2057.94     67.55 o 
  -8   4   2       37.60       42.84      8.43 o 
  -7   4   2      179.76      172.05     10.64 o 
  -6   4   2    10220.77     9937.64    183.98 o 
  -5   4   2      118.99      135.42      9.26 o 
  -4   4   2      291.34      275.42     12.74 o 
  -3   4   2     6050.36     6210.77    132.62 o 
  -2   4   2     1392.24     1661.14     36.97 o 
  -1   4   2      418.86      424.35     11.63 o 
   0   4   2       13.26        9.83      3.58 o 
   1   4   2      138.63      110.62      5.33 o 
   2   4   2     1068.32      986.32     23.67 o 
   3   4   2     5022.05     5184.16     96.44 o 
   4   4   2     1023.77     1054.13     22.32 o 
   5   4   2     2583.07     2599.97     50.43 o 
   6   4   2     2362.67     2409.40     64.26 o 
   7   4   2     1301.08     1333.63     32.67 o 
   8   4   2     2227.99     2287.24    122.04 o 
   9   4   2      966.22     1085.43     49.66 o 
  10   4   2      111.33      126.70     17.59 o 
  11   4   2       12.22       44.28     18.57 o 
  12   4   2       86.96       54.70     21.05 o 
  13   4   2        6.80      -37.01     29.62 o 
 -14   5   2       14.92      -70.71     47.14 o 
 -13   5   2      489.46      423.85     36.03 o 
 -12   5   2      487.82      474.22     28.19 o 
 -11   5   2       83.53       75.74     25.60 o 
 -10   5   2      227.51      202.64     12.64 o 
  -9   5   2       45.97       39.98      9.11 o 
  -8   5   2       70.36       61.12     10.05 o 
  -7   5   2       28.66       30.67      9.40 o 
  -6   5   2      668.77      724.55     22.35 o 
  -5   5   2       45.59       33.02      7.74 o 
  -4   5   2     3188.03     3572.40     78.13 o 
  -3   5   2     9655.11     9809.03    208.45 o 
  -2   5   2      264.88      274.20      9.99 o 
  -1   5   2     9408.71     9578.33    176.71 o 
   0   5   2    14661.32    13538.86    267.84 o 
   1   5   2       32.89       36.68      4.31 o 
   2   5   2     5466.09     5559.07    110.23 o 
   3   5   2     4361.08     4327.10     81.24 o 
   4   5   2      199.50      235.91      9.48 o 
   5   5   2      673.61      653.51     20.29 o 
   6   5   2       16.56       11.28      7.03 o 
   7   5   2      393.70      451.62     18.88 o 
   8   5   2       10.95        9.14     11.82 o 
   9   5   2      317.51      365.09     44.60 o 
  10   5   2      377.87      427.07     45.00 o 
  11   5   2      150.09      133.51     21.69 o 
  12   5   2      133.81       54.17     33.51 o 
 -13   6   2       51.54      -25.31     35.53 o 
 -12   6   2      115.11       99.87     39.06 o 
 -11   6   2      123.00       96.05     13.91 o 
 -10   6   2      259.24      180.63     19.17 o 
  -9   6   2      372.72      313.57     18.91 o 
  -8   6   2       99.16      113.81     12.41 o 
  -7   6   2      829.66      816.08     26.45 o 
  -6   6   2       18.10       27.11      9.78 o 
  -5   6   2      257.57      276.91     16.73 o 
  -4   6   2       15.37       14.92      7.88 o 
  -3   6   2        8.41       10.89      9.06 o 
  -2   6   2     1906.83     1943.02     37.88 o 
  -1   6   2      871.90      849.12     18.61 o 
   0   6   2      192.18      205.86      9.36 o 
   1   6   2       61.54       29.95      5.75 o 
   2   6   2      391.85      368.46     15.41 o 
   3   6   2      472.66      499.03     14.34 o 
   4   6   2       66.70       49.58      5.83 o 
   5   6   2      648.87      601.86     18.24 o 
   6   6   2      415.96      373.06     18.96 o 
   7   6   2      101.79      129.53      9.69 o 
   8   6   2      114.75       96.52     11.22 o 
   9   6   2       17.15       20.65     11.95 o 
  10   6   2      123.06       97.06     22.89 o 
  11   6   2      119.93       84.48     46.47 o 
  12   6   2       14.93       20.84     40.98 o 
 -13   7   2        1.71       -0.55     40.50 o 
 -12   7   2        0.75       67.02     36.86 o 
 -11   7   2      442.18      356.61     27.76 o 
 -10   7   2      449.78      360.16     29.04 o 
  -9   7   2      164.67      133.36     17.30 o 
  -8   7   2     2030.97     1829.19     50.92 o 
  -7   7   2      200.65      187.53     13.82 o 
  -6   7   2      186.90      218.71     16.99 o 
  -5   7   2     1551.58     1602.91     40.44 o 
  -4   7   2      330.51      345.82     16.86 o 
  -3   7   2      197.28      213.37     12.46 o 
  -2   7   2     2482.08     2568.15     49.68 o 
  -1   7   2        8.38       -1.91      6.28 o 
   0   7   2      967.34      962.54     21.57 o 
   1   7   2      108.92      101.72      7.99 o 
   2   7   2      757.30      726.06     20.19 o 
   3   7   2        1.38       -4.34      5.88 o 
   4   7   2      841.35      720.00     32.12 o 
   5   7   2     1184.35     1206.87     33.70 o 
   6   7   2        0.80       14.99     11.18 o 
   7   7   2      297.76      298.25     26.27 o 
   8   7   2      708.22      571.20     64.04 o 
   9   7   2      163.25      234.42     33.57 o 
  10   7   2      124.56      123.93     36.79 o 
  11   7   2       65.01       69.23     39.42 o 
 -12   8   2        3.30       19.16     49.01 o 
 -11   8   2        0.28       14.36     31.05 o 
 -10   8   2       39.20       -6.58     29.87 o 
  -9   8   2       26.07       17.99     17.64 o 
  -8   8   2        5.45       13.50     15.78 o 
  -7   8   2        1.02       31.87     19.43 o 
  -6   8   2       69.46       65.57     20.49 o 
  -5   8   2      534.14      527.38     35.78 o 
  -4   8   2      881.96      919.28     28.26 o 
  -3   8   2       74.15       82.66     10.29 o 
  -2   8   2     1533.62     1597.60     33.24 o 
  -1   8   2      631.75      616.11     16.89 o 
   0   8   2      176.19      151.67      9.97 o 
   1   8   2      124.03      119.21      8.34 o 
   2   8   2      457.24      440.45     17.22 o 
   3   8   2       24.63       27.26     11.02 o 
   4   8   2      152.75      127.84     12.54 o 
   5   8   2      712.51      630.12     24.65 o 
   6   8   2       44.92       47.67     18.33 o 
   7   8   2      214.13      211.82     18.51 o 
   8   8   2       44.22       37.60     20.08 o 
   9   8   2        0.05      -32.48     34.94 o 
  10   8   2        0.36       27.08     56.05 o 
 -11   9   2        3.82        7.39     47.72 o 
 -10   9   2       35.25       33.00     38.36 o 
  -9   9   2        2.07      -23.70     23.36 o 
  -8   9   2       22.09       45.61     18.46 o 
  -7   9   2        2.82        6.11     19.25 o 
  -6   9   2        9.83       57.34     28.50 o 
  -5   9   2      381.17      373.11     24.41 o 
  -4   9   2      265.77      290.16     18.49 o 
  -3   9   2     1020.96      991.55     30.18 o 
  -2   9   2      625.11      594.56     22.76 o 
  -1   9   2      860.48      781.92     20.48 o 
   0   9   2      673.00      671.77     19.93 o 
   1   9   2        1.95       -6.33      7.81 o 
   2   9   2      225.58      233.48     13.77 o 
   3   9   2      314.68      340.49     23.51 o 
   4   9   2       30.92       36.27     14.24 o 
   5   9   2      324.43      322.67     21.01 o 
   6   9   2      195.19      183.92     29.05 o 
   7   9   2      149.81      167.85     20.41 o 
   8   9   2      188.78      247.45     54.94 o 
   9   9   2       49.47       -0.26     39.08 o 
 -10  10   2      160.18      122.10     38.16 o 
  -9  10   2      112.81       33.96     32.17 o 
  -8  10   2       59.18       30.74     22.55 o 
  -7  10   2      192.04      137.34     20.36 o 
  -6  10   2      160.79      115.98     18.72 o 
  -5  10   2       62.32       79.62     42.25 o 
  -4  10   2       31.16       15.59     15.93 o 
  -3  10   2      138.17       99.74     38.23 o 
  -2  10   2        7.38       52.11     45.89 o 
  -1  10   2      377.59      371.01     16.64 o 
   0  10   2        1.51        0.50      9.03 o 
   1  10   2       88.18      107.49     10.10 o 
   2  10   2      237.93      279.09     19.68 o 
   3  10   2      111.77      106.97     15.83 o 
   4  10   2      194.80      196.80     18.07 o 
   5  10   2       83.90       52.86     18.75 o 
   6  10   2       33.00        9.78     19.86 o 
   7  10   2       66.28       41.56     54.77 o 
   8  10   2        0.85      -53.30     70.85 o 
  -8  11   2       19.28        2.10     40.70 o 
  -7  11   2      209.34      238.30     33.01 o 
  -6  11   2        0.23        7.17     34.28 o 
  -5  11   2       53.09       66.05     34.81 o 
  -4  11   2        0.46       -7.71     20.53 o 
  -3  11   2        8.41       11.49     18.47 o 
  -2  11   2       30.63       57.66     22.94 o 
  -1  11   2        1.34       32.35     17.21 o 
   0  11   2       98.44      161.93     14.67 o 
   1  11   2        9.42       21.66     11.60 o 
   2  11   2      144.62      178.29     23.19 o 
   3  11   2       13.41       54.58     22.04 o 
   4  11   2       44.93       70.74     20.66 o 
   5  11   2        0.76        0.40     21.73 o 
   6  11   2        8.90      -18.66     51.83 o 
   7  11   2       52.92      123.31     53.46 o 
  -6  12   2       32.29       30.16     52.99 o 
  -5  12   2       16.40       16.67     35.30 o 
  -4  12   2      108.20      209.38     41.75 o 
  -3  12   2       13.05       19.12     20.73 o 
  -2  12   2      118.24      131.86     21.86 o 
  -1  12   2       75.80      116.07     23.50 o 
   0  12   2       27.14       43.46     23.09 o 
   1  12   2      214.80      161.61     41.04 o 
   2  12   2        9.10        0.02     46.54 o 
   3  12   2       40.41       16.43     31.22 o 
   4  12   2       34.04      101.05     42.37 o 
 -15   1   3        0.19      -27.30     18.20 o 
 -14   1   3      237.95      203.54     15.77 o 
 -13   1   3       59.54       66.14     12.10 o 
 -12   1   3      292.55      330.26     20.70 o 
 -11   1   3      924.73     1081.04     45.31 o 
 -10   1   3      314.48      317.89     16.68 o 
  -9   1   3     2408.88     2394.04     82.27 o 
  -8   1   3     3867.82     3789.61     98.79 o 
  -7   1   3      535.86      717.59     18.55 o 
  -6   1   3    10139.43    10786.88    213.27 o 
  -5   1   3      314.12      259.81      8.68 o 
  -4   1   3    10974.56    10697.93    262.74 o 
  -3   1   3     8156.29     8196.80    192.85 o 
  -2   1   3       22.37        8.92      2.02 o 
  -1   1   3    10762.97    10117.64    224.02 o 
   0   1   3    25159.39    18639.89   1538.96 o 
   1   1   3    12382.84    11204.16    220.85 o 
   2   1   3    20549.45    19144.45    407.99 o 
   3   1   3      542.44      398.04     11.66 o 
   4   1   3    10490.46    11012.11    236.19 o 
   5   1   3     1092.89     1113.90     27.76 o 
   6   1   3      866.18      821.20     23.37 o 
   7   1   3     1207.95     1216.85     29.20 o 
   8   1   3       13.63        1.99      8.91 o 
   9   1   3      770.05      846.76     22.43 o 
  10   1   3      211.29      193.90     14.32 o 
  11   1   3      123.86      184.60     18.08 o 
  12   1   3       96.65       58.06     19.57 o 
  13   1   3        0.06      -51.21     34.14 o 
 -15   2   3        8.88      -26.69     18.63 o 
 -14   2   3        1.86        2.26     15.31 o 
 -13   2   3       29.99       53.66     13.54 o 
 -12   2   3      135.87      135.23     13.73 o 
 -11   2   3      399.37      448.84     20.94 o 
 -10   2   3      272.37      198.55     16.09 o 
  -9   2   3       31.73       18.66      8.68 o 
  -8   2   3      217.76      271.87     18.82 o 
  -7   2   3        9.31       22.40      5.85 o 
  -6   2   3       31.42       86.45      6.20 o 
  -5   2   3     7963.15     8278.14    153.36 o 
  -4   2   3       23.95       30.88      3.98 o 
  -3   2   3      571.91      586.76     15.84 o 
  -2   2   3    13062.10    12504.09    291.87 o 
  -1   2   3    17647.45    14505.03    398.69 o 
   0   2   3     1293.89     1435.69     29.14 o 
   1   2   3      378.77      372.39      9.74 o 
   2   2   3      144.00      176.67      7.51 o 
   3   2   3       44.01       34.18      4.84 o 
   4   2   3       49.34       53.43      6.21 o 
   5   2   3      656.51      629.55     20.38 o 
   6   2   3        1.90      -12.30      8.20 o 
   7   2   3       32.75       38.26      9.96 o 
   8   2   3     1157.70     1121.26     37.21 o 
   9   2   3        6.04       13.08     12.77 o 
  10   2   3      263.85      319.29     21.58 o 
  11   2   3       51.43       87.35     20.31 o 
  12   2   3        7.35       13.69     25.91 o 
  13   2   3        3.82      -50.91     33.94 o 
 -15   3   3        1.89      -30.17     20.11 o 
 -14   3   3       11.24        0.86     19.29 o 
 -13   3   3      142.69      189.01     15.89 o 
 -12   3   3      192.93      213.17     16.85 o 
 -11   3   3       68.05       53.52     13.12 o 
 -10   3   3       82.48       88.88     10.28 o 
  -9   3   3      408.50      457.93     23.06 o 
  -8   3   3      123.32      145.16     11.23 o 
  -7   3   3     2691.75     2976.87     68.24 o 
  -6   3   3     3072.28     2981.70     57.16 o 
  -5   3   3      738.05      865.36     25.86 o 
  -4   3   3     2235.25     2037.67     41.54 o 
  -3   3   3     2968.86     2708.37     54.52 o 
  -2   3   3      734.51      886.85     19.13 o 
  -1   3   3     7461.21     7006.44    138.01 o 
   0   3   3      171.17      142.42      5.68 o 
   1   3   3     1605.63     1562.48     30.01 o 
   2   3   3     1563.28     1644.17     31.70 o 
   3   3   3       51.27       80.82      4.55 o 
   4   3   3     1010.26      904.10     23.46 o 
   5   3   3        2.12       -9.13      7.90 o 
   6   3   3      886.74      957.07     27.07 o 
   7   3   3      628.09      562.67     31.82 o 
   8   3   3       98.65       61.43     12.04 o 
   9   3   3      175.78      307.53     23.46 o 
  10   3   3      217.27      227.00     18.99 o 
  11   3   3       44.55       97.33     19.42 o 
  12   3   3       26.50       76.89     32.22 o 
  13   3   3       11.59      -15.21     41.25 o 
 -15   4   3       28.15       -0.55     29.63 o 
 -14   4   3        4.12      -30.44     22.29 o 
 -13   4   3      598.62      603.22     54.51 o 
 -12   4   3        9.39       14.28     15.36 o 
 -11   4   3       18.40        7.07     13.52 o 
 -10   4   3     2085.72     2123.58    137.97 o 
  -9   4   3      525.29      582.61     19.31 o 
  -8   4   3     1085.44     1171.62     28.65 o 
  -7   4   3     2540.17     2524.96     49.48 o 
  -6   4   3      186.23      144.28     10.39 o 
  -5   4   3      233.03      239.23     14.49 o 
  -4   4   3      982.00     1057.17     25.85 o 
  -3   4   3      828.25      910.79     18.84 o 
  -2   4   3      140.44      202.33      8.25 o 
  -1   4   3     1835.30     1696.18     32.71 o 
   0   4   3    12553.35    12012.60    221.50 o 
   1   4   3      532.58      600.12     13.56 o 
   2   4   3      106.04       68.64      5.09 o 
   3   4   3    11970.20    12073.98    223.06 o 
   4   4   3      170.48      221.72      8.82 o 
   5   4   3     1540.70     1556.06     39.81 o 
   6   4   3     1048.91     1156.10     34.51 o 
   7   4   3        4.27        8.14     12.66 o 
   8   4   3       16.66       26.51     13.26 o 
   9   4   3      197.05      185.51     17.30 o 
  10   4   3        2.56       22.90     17.81 o 
  11   4   3        6.82        3.17     20.33 o 
  12   4   3        2.13       -9.82     24.98 o 
 -14   5   3        5.64       25.38     41.39 o 
 -13   5   3       19.23      -12.64     21.64 o 
 -12   5   3      241.72      232.09     19.49 o 
 -11   5   3      579.81      681.45     55.37 o 
 -10   5   3       10.05       22.51     12.77 o 
  -9   5   3      440.89      517.92     18.45 o 
  -8   5   3      508.56      538.28     16.35 o 
  -7   5   3     1450.66     1340.63     34.53 o 
  -6   5   3      414.83      414.39     19.81 o 
  -5   5   3      763.63      783.47     22.18 o 
  -4   5   3        6.14       13.93      7.05 o 
  -3   5   3       37.69       20.55      6.07 o 
  -2   5   3      702.30      591.17     16.42 o 
  -1   5   3      162.66      159.70      7.99 o 
   0   5   3      409.62      407.23     11.68 o 
   1   5   3      602.51      426.96     12.16 o 
   2   5   3     1285.96     1371.39     30.17 o 
   3   5   3        2.34       -4.92      4.96 o 
   4   5   3     1698.88     1772.19     36.47 o 
   5   5   3     1055.12     1183.31     33.17 o 
   6   5   3      108.36      143.81     12.15 o 
   7   5   3      105.15      140.63     13.38 o 
   8   5   3      544.62      483.62     40.37 o 
   9   5   3      109.67      126.71     18.71 o 
  10   5   3      178.96      225.00     23.52 o 
  11   5   3       46.56       58.64     28.30 o 
  12   5   3        2.75       18.43     33.39 o 
 -14   6   3       71.40       90.24     39.31 o 
 -13   6   3       15.99      -16.72     41.18 o 
 -12   6   3      514.29      478.09     33.66 o 
 -11   6   3       11.33      -24.98     19.29 o 
 -10   6   3      149.76      110.75     17.58 o 
  -9   6   3       30.47       44.65     12.72 o 
  -8   6   3      780.35      721.70     25.61 o 
  -7   6   3     2220.28     2074.93     49.92 o 
  -6   6   3     2056.57     2068.97     49.01 o 
  -5   6   3     3598.17     3648.89     80.72 o 
  -4   6   3     1518.44     1515.00     36.43 o 
  -3   6   3     3188.65     3184.26     70.07 o 
  -2   6   3     3867.19     3772.01     71.11 o 
  -1   6   3     2050.76     2253.82     43.59 o 
   0   6   3      817.55      742.53     19.69 o 
   1   6   3     4730.96     4937.32     98.57 o 
   2   6   3     1390.21     1238.55     26.27 o 
   3   6   3      925.97      910.22     21.18 o 
   4   6   3      111.92      114.37      7.23 o 
   5   6   3      334.22      324.26     12.93 o 
   6   6   3     1045.73     1035.91     35.03 o 
   7   6   3      624.10      672.37     24.26 o 
   8   6   3      657.53      691.28     34.39 o 
   9   6   3       45.19       53.65     19.04 o 
  10   6   3      399.32      472.64     62.08 o 
  11   6   3      246.58      310.03     43.68 o 
 -13   7   3       41.99       34.56     33.08 o 
 -12   7   3      167.25      165.38     27.54 o 
 -11   7   3      103.39       47.80     21.76 o 
 -10   7   3       64.05       33.24     17.92 o 
  -9   7   3      166.18      163.25     17.60 o 
  -8   7   3       62.05       79.22     13.21 o 
  -7   7   3      499.52      476.14     24.79 o 
  -6   7   3       50.50       61.18     11.28 o 
  -5   7   3        5.73        9.12      9.93 o 
  -4   7   3      287.32      289.24     15.37 o 
  -3   7   3     2480.38     2422.26     55.19 o 
  -2   7   3        5.31       -5.26      5.89 o 
  -1   7   3       41.87       34.43      6.56 o 
   0   7   3      205.02      182.20      9.83 o 
   1   7   3      547.37      527.31     15.33 o 
   2   7   3      177.08      185.14      9.67 o 
   3   7   3        3.18       -1.27      7.29 o 
   4   7   3      340.64      349.13     13.56 o 
   5   7   3      501.08      509.39     16.83 o 
   6   7   3      446.93      528.28     24.46 o 
   7   7   3        4.95       -4.44     10.17 o 
   8   7   3       92.18       91.89     14.45 o 
   9   7   3        0.93       -2.35     24.23 o 
  10   7   3       27.18       35.88     36.66 o 
  11   7   3       10.98       12.23     76.60 o 
 -12   8   3       68.83      118.17     44.30 o 
 -11   8   3       22.18       -1.55     36.14 o 
 -10   8   3      610.93      527.81     52.81 o 
  -9   8   3      738.42      664.43     34.78 o 
  -8   8   3       10.88       32.67     15.93 o 
  -7   8   3     1707.09     1781.70     53.79 o 
  -6   8   3       94.58      111.40     14.27 o 
  -5   8   3      481.76      511.40     22.49 o 
  -4   8   3      397.52      445.75     20.35 o 
  -3   8   3      221.16      211.89     14.01 o 
  -2   8   3      566.72      598.80     16.47 o 
  -1   8   3      210.58      178.54     10.70 o 
   0   8   3     1219.11     1172.70     26.23 o 
   1   8   3      258.94      301.98     13.88 o 
   2   8   3      169.60      152.22      9.63 o 
   3   8   3     2042.42     1959.34     45.74 o 
   4   8   3       45.67       67.38     12.16 o 
   5   8   3      603.01      573.73     26.19 o 
   6   8   3       64.75      108.33     21.16 o 
   7   8   3        6.65      -11.17     18.84 o 
   8   8   3        4.96       20.86     28.63 o 
   9   8   3       23.05      -54.03     37.18 o 
  10   8   3       18.41       37.18     66.40 o 
 -11   9   3        2.95        4.92     44.98 o 
 -10   9   3        2.80       -2.00     24.73 o 
  -9   9   3       15.65       34.36     27.70 o 
  -8   9   3       21.69       -3.89     23.90 o 
  -7   9   3      248.74      244.66     19.55 o 
  -6   9   3       83.53       87.28     23.96 o 
  -5   9   3        5.55        8.37     20.22 o 
  -4   9   3      348.76      341.78     18.69 o 
  -3   9   3     1879.84     1855.64     46.46 o 
  -2   9   3        3.46        2.79      6.48 o 
  -1   9   3      252.73      272.27     12.88 o 
   0   9   3      133.25      132.37     10.07 o 
   1   9   3       63.43       83.54     10.00 o 
   2   9   3       60.39       70.26     13.47 o 
   3   9   3        3.60        8.86     13.56 o 
   4   9   3        4.11        6.05     16.21 o 
   5   9   3       19.36       42.96     19.42 o 
   6   9   3      128.88      146.10     28.36 o 
   7   9   3       38.21       34.38     41.03 o 
   8   9   3       58.43       64.84     54.76 o 
   9   9   3        3.72      -33.90     40.67 o 
 -10  10   3        0.76       45.32     45.56 o 
  -9  10   3      100.19       93.28     44.34 o 
  -8  10   3       15.70       26.79     27.54 o 
  -7  10   3       34.65       59.85     25.58 o 
  -6  10   3       78.48       85.39     23.65 o 
  -5  10   3      125.59      141.83     21.75 o 
  -4  10   3       64.27      106.91     31.32 o 
  -3  10   3      197.14      224.92     22.57 o 
  -2  10   3       59.25       79.71     28.07 o 
  -1  10   3      133.06      156.62     11.80 o 
   0  10   3       41.23       47.69      9.95 o 
   1  10   3       61.86       73.02     10.43 o 
   2  10   3       17.28       30.69     13.63 o 
   3  10   3       27.96       61.81     16.15 o 
   4  10   3       64.53       67.13     17.15 o 
   5  10   3       52.78       82.99     26.10 o 
   6  10   3        8.50       49.02     41.25 o 
   7  10   3      198.71      175.28     58.21 o 
   8  10   3        5.57      -29.52     98.30 o 
  -8  11   3       23.85      -12.20     30.60 o 
  -7  11   3       23.59      -13.15     33.32 o 
  -6  11   3       98.87       96.83     25.81 o 
  -5  11   3        2.24       30.05     28.42 o 
  -4  11   3       46.29       54.14     20.66 o 
  -3  11   3        0.63       75.60     51.16 o 
  -2  11   3      117.91      119.08     22.14 o 
  -1  11   3      145.02      134.24     14.94 o 
   0  11   3        5.12        0.05     11.79 o 
   1  11   3       92.11      110.26     13.53 o 
   2  11   3       83.94      129.79     21.57 o 
   3  11   3        0.71       19.71     27.58 o 
   4  11   3      111.84      121.52     23.77 o 
   5  11   3       86.60      160.14     40.99 o 
   6  11   3       12.72       68.12     49.15 o 
  -6  12   3       49.36       33.97     28.13 o 
  -5  12   3        0.07      -13.38     26.12 o 
  -4  12   3        7.43       28.14     22.29 o 
  -3  12   3        2.30       11.85     21.43 o 
  -2  12   3        0.10       40.26     27.44 o 
  -1  12   3        0.22       37.21     21.13 o 
   0  12   3       95.07       94.24     24.60 o 
   1  12   3       36.59       72.31     39.22 o 
   2  12   3       12.44      -40.51     27.01 o 
   3  12   3       66.85      147.99     43.25 o 
   4  12   3        0.45       77.47     44.93 o 
 -16   0   4      370.15      244.59     61.51 o 
 -15   0   4      143.71       79.90     27.42 o 
 -14   0   4      163.17      126.72     21.80 o 
 -13   0   4     1889.55     1806.70     66.04 o 
 -12   0   4     2995.63     2878.95    112.00 o 
 -11   0   4     3241.28     3170.06    212.84 o 
 -10   0   4     4944.87     4741.75    242.58 o 
  -9   0   4     1159.91     1113.74     46.05 o 
  -8   0   4      385.80      431.36     20.64 o 
  -7   0   4      448.62      457.99     19.29 o 
  -6   0   4     4742.75     5775.63    152.46 o 
  -5   0   4       71.06       58.39      6.41 o 
  -4   0   4    18873.75    17454.73    548.93 o 
  -3   0   4    13227.65    12697.09    632.19 o 
  -2   0   4      664.51      571.68     19.36 o 
  -1   0   4    33712.14    21918.34    792.48 o 
   0   0   4     9394.64     9294.46    241.95 o 
   1   0   4     8071.24     8495.48    254.18 o 
   2   0   4     2692.62     2520.88     66.62 o 
   3   0   4    14541.53    14458.02    376.35 o 
   4   0   4     2720.24     3014.26     80.16 o 
   5   0   4        8.06      -10.58      7.05 o 
   6   0   4      436.70      394.59     33.63 o 
   7   0   4      307.43      340.16     31.74 o 
   8   0   4      512.48      510.18     43.49 o 
   9   0   4     1629.00     1851.43     82.89 o 
  10   0   4       15.00       36.61     18.50 o 
  11   0   4      113.82      181.09     47.14 o 
  12   0   4       91.27      117.56     49.44 o 
  13   0   4      104.92        2.01     52.03 o 
 -15   1   4      124.31       66.63     19.80 o 
 -14   1   4      242.53      237.70     17.59 o 
 -13   1   4      187.55      192.71     17.04 o 
 -12   1   4      731.52      772.29     29.57 o 
 -11   1   4      819.16      911.45     44.09 o 
 -10   1   4     4162.07     3889.59    109.14 o 
  -9   1   4     1189.01     1311.87     40.37 o 
  -8   1   4     1918.13     2032.78     43.40 o 
  -7   1   4     4768.48     4972.89     99.92 o 
  -6   1   4     4620.83     4857.05     97.33 o 
  -5   1   4      629.62      631.58     15.34 o 
  -4   1   4     4513.31     4760.64     88.66 o 
  -3   1   4    10218.76     9984.16    213.86 o 
  -2   1   4     5793.21     5922.45    126.28 o 
  -1   1   4     5755.39     6001.10    139.29 o 
   0   1   4      179.83      208.61      7.07 o 
   1   1   4      151.44      144.70      5.44 o 
   2   1   4    16632.24    15993.34    373.31 o 
   3   1   4      224.35      189.66      8.95 o 
   4   1   4     3951.69     4427.99     96.27 o 
   5   1   4      527.95      454.45     15.84 o 
   6   1   4     1394.35     1313.06     32.97 o 
   7   1   4      574.53      562.05     28.24 o 
   8   1   4      733.81      670.44     37.96 o 
   9   1   4      225.70      229.72     15.80 o 
  10   1   4       31.14       49.99     14.16 o 
  11   1   4       24.99        9.67     18.31 o 
  12   1   4       12.35        4.66     33.43 o 
  13   1   4       15.38      -42.90     36.38 o 
 -15   2   4       13.35       -3.70     21.27 o 
 -14   2   4       23.07       -5.27     14.66 o 
 -13   2   4        0.02        9.33     15.90 o 
 -12   2   4      341.20      362.78     18.64 o 
 -11   2   4     1464.11     1505.77     57.88 o 
 -10   2   4       99.27      117.24     14.23 o 
  -9   2   4     2859.35     2727.77     68.58 o 
  -8   2   4    14332.24    13832.78    296.94 o 
  -7   2   4     1130.40     1161.80     26.12 o 
  -6   2   4      372.25      281.35      9.79 o 
  -5   2   4    20080.02    19428.65    357.62 o 
  -4   2   4    12583.56    12566.79    247.51 o 
  -3   2   4    10311.49    10460.47    223.63 o 
  -2   2   4    17998.53    17274.71    527.01 o 
  -1   2   4     1250.14     1077.99     24.30 o 
   0   2   4     1257.30     1227.44     23.75 o 
   1   2   4     3449.80     3416.10     63.61 o 
   2   2   4     1348.10     1378.52     34.06 o 
   3   2   4     3847.69     3950.19     94.01 o 
   4   2   4     3426.46     3313.61     73.04 o 
   5   2   4     4963.44     4952.00    108.06 o 
   6   2   4      514.78      515.52     19.06 o 
   7   2   4     2053.67     1877.28     45.89 o 
   8   2   4     1012.87      965.78     30.22 o 
   9   2   4        5.74       16.85     13.87 o 
  10   2   4      355.33      332.14     22.52 o 
  11   2   4       64.88       28.83     24.83 o 
  12   2   4        4.49       17.02     34.44 o 
 -15   3   4      478.54      335.96     29.72 o 
 -14   3   4      560.43      483.85     27.02 o 
 -13   3   4       26.88       39.82     15.79 o 
 -12   3   4      108.92      127.04     13.79 o 
 -11   3   4      916.08      796.52     45.49 o 
 -10   3   4      256.35      271.89     19.68 o 
  -9   3   4       73.70       65.19      9.31 o 
  -8   3   4      121.85      137.10      8.98 o 
  -7   3   4      145.33      176.08     10.05 o 
  -6   3   4     1603.26     1751.48     34.94 o 
  -5   3   4     6236.25     6867.68    136.54 o 
  -4   3   4       93.75      118.91      7.36 o 
  -3   3   4     3853.26     4070.56     87.58 o 
  -2   3   4    27748.45    23221.47    537.43 o 
  -1   3   4     7253.74     7671.39    151.80 o 
   0   3   4     8641.47     8686.38    171.70 o 
   1   3   4     4303.54     4380.52     81.47 o 
   2   3   4     6069.89     6201.61    114.74 o 
   3   3   4      877.95      921.01     23.29 o 
   4   3   4     1404.04     1364.84     33.04 o 
   5   3   4      404.38      387.36     18.34 o 
   6   3   4      329.31      292.02     19.36 o 
   7   3   4        5.36      -11.97     10.48 o 
   8   3   4      221.47      257.55     18.22 o 
   9   3   4       76.05       76.66     16.01 o 
  10   3   4      116.59      160.94     19.36 o 
  11   3   4       67.04       84.63     20.87 o 
  12   3   4        1.00       -9.63     29.42 o 
 -15   4   4      284.97      246.94     29.41 o 
 -14   4   4       32.22      -25.06     20.94 o 
 -13   4   4      518.87      481.60     28.35 o 
 -12   4   4      259.26      232.02     20.45 o 
 -11   4   4       73.14       52.21     14.64 o 
 -10   4   4      852.79      951.43     41.74 o 
  -9   4   4      506.40      518.89     17.38 o 
  -8   4   4       92.76      110.17      8.54 o 
  -7   4   4      542.75      599.06     16.20 o 
  -6   4   4      110.46      121.84     16.66 o 
  -5   4   4      891.00      970.36     22.28 o 
  -4   4   4     9851.94    10200.76    188.18 o 
  -3   4   4      925.68      795.75     18.46 o 
  -2   4   4        3.94       -1.32      3.72 o 
  -1   4   4     4724.26     4617.36     85.94 o 
   0   4   4    10863.46    10955.08    216.49 o 
   1   4   4      431.85      544.30     13.02 o 
   2   4   4     3554.20     3483.69     65.65 o 
   3   4   4     1689.72     1620.38     32.19 o 
   4   4   4       30.69       12.94      7.93 o 
   5   4   4      191.46      167.80     11.58 o 
   6   4   4      118.63       85.96     11.19 o 
   7   4   4        1.19       -3.12     12.54 o 
   8   4   4       13.91       18.13     16.39 o 
   9   4   4      430.55      468.64     36.58 o 
  10   4   4        2.19        4.57     18.39 o 
  11   4   4       93.66       67.84     26.39 o 
  12   4   4      276.80      268.58     38.78 o 
 -14   5   4        2.86      -25.05     25.34 o 
 -13   5   4        8.96       11.15     16.84 o 
 -12   5   4      167.22      154.82     17.33 o 
 -11   5   4       10.46        0.44     15.62 o 
 -10   5   4     2059.54     2020.50     99.18 o 
  -9   5   4      860.76      870.42     24.02 o 
  -8   5   4       31.98       47.31      9.38 o 
  -7   5   4     6396.82     6386.40    139.71 o 
  -6   5   4     3052.31     2942.46     66.16 o 
  -5   5   4       49.13       64.12      8.85 o 
  -4   5   4     5183.45     5270.91     98.54 o 
  -3   5   4     1098.77     1260.21     25.75 o 
  -2   5   4        8.55       14.69      5.40 o 
  -1   5   4      282.03      293.01     10.14 o 
   0   5   4       11.10       -0.17      4.75 o 
   1   5   4       20.18       11.07      5.19 o 
   2   5   4      167.35      105.91      6.50 o 
   3   5   4     1237.12     1151.37     24.85 o 
   4   5   4      782.77      810.03     21.00 o 
   5   5   4      554.13      501.94     19.91 o 
   6   5   4     4634.19     4265.63    105.66 o 
   7   5   4      500.28      508.05     35.44 o 
   8   5   4      258.19      280.56     24.29 o 
   9   5   4      835.19      727.63     38.01 o 
  10   5   4        2.20       38.41     21.90 o 
  11   5   4       18.06       58.90     32.31 o 
 -14   6   4        8.20       -9.21     40.79 o 
 -13   6   4        3.62      -21.63     28.45 o 
 -12   6   4       87.69       70.58     17.42 o 
 -11   6   4       50.69       54.19     31.86 o 
 -10   6   4      268.91      271.36     20.28 o 
  -9   6   4       38.42       60.72     15.20 o 
  -8   6   4     1958.67     1897.69     47.33 o 
  -7   6   4     1864.82     1790.99     44.39 o 
  -6   6   4      202.02      229.36     13.40 o 
  -5   6   4     2401.31     2378.69     54.50 o 
  -4   6   4      459.48      570.16     25.61 o 
  -3   6   4      214.59      249.40      9.77 o 
  -2   6   4      408.32      369.84     14.18 o 
  -1   6   4     1800.31     1908.65     40.12 o 
   0   6   4      296.05      347.67     12.18 o 
   1   6   4      106.20      119.45      7.62 o 
   2   6   4        8.24        8.57      7.35 o 
   3   6   4      207.63      160.82      9.45 o 
   4   6   4      782.24      779.38     30.01 o 
   5   6   4       43.42       50.19      7.52 o 
   6   6   4      865.22      847.90     29.70 o 
   7   6   4       24.10       29.59     14.50 o 
   8   6   4        3.57       20.38     17.41 o 
   9   6   4       48.07       74.01     23.16 o 
  10   6   4       42.09       64.97     28.45 o 
  11   6   4        8.62       55.45     40.18 o 
 -13   7   4        4.99      -40.65     42.72 o 
 -12   7   4      408.10      342.38     38.02 o 
 -11   7   4      267.03      174.00     24.79 o 
 -10   7   4        0.67       -1.30     17.53 o 
  -9   7   4      191.37      192.10     19.38 o 
  -8   7   4        3.56       -2.57     14.43 o 
  -7   7   4       18.08       22.23     12.25 o 
  -6   7   4      251.68      244.41     16.64 o 
  -5   7   4      181.81      174.58     13.44 o 
  -4   7   4     3523.46     3461.94     77.01 o 
  -3   7   4        3.36       -2.48      5.95 o 
  -2   7   4     4455.06     4458.71     84.09 o 
  -1   7   4     1597.46     1626.63     33.35 o 
   0   7   4     1349.07     1231.03     28.26 o 
   1   7   4     3271.24     3220.05     65.95 o 
   2   7   4        5.26       -2.74      7.87 o 
   3   7   4      323.96      280.20     12.66 o 
   4   7   4      486.73      452.32     17.91 o 
   5   7   4       10.37        8.50      8.16 o 
   6   7   4       34.94       56.52      9.65 o 
   7   7   4       65.59       58.68     17.35 o 
   8   7   4       13.49       40.98     21.05 o 
   9   7   4        3.13      -17.88     26.76 o 
  10   7   4        8.10       53.70     50.30 o 
 -12   8   4      232.25      218.07     50.36 o 
 -11   8   4       58.95       13.36     30.27 o 
 -10   8   4       31.20       -4.58     21.28 o 
  -9   8   4      233.10      182.36     19.44 o 
  -8   8   4      304.25      272.21     23.22 o 
  -7   8   4        2.75        6.26     13.48 o 
  -6   8   4      454.49      461.74     24.11 o 
  -5   8   4      310.58      305.27     16.94 o 
  -4   8   4      115.02       90.97     11.20 o 
  -3   8   4        4.60        8.02      9.83 o 
  -2   8   4      124.98      130.78      9.87 o 
  -1   8   4      129.29      147.52      9.35 o 
   0   8   4       15.10        8.88      7.55 o 
   1   8   4      139.35      108.54      8.98 o 
   2   8   4       43.88       41.25      9.84 o 
   3   8   4        1.73      -13.29      8.86 o 
   4   8   4      338.94      268.85     14.09 o 
   5   8   4       57.41       46.94      9.83 o 
   6   8   4       97.85       94.25     14.44 o 
   7   8   4      185.81      171.56     16.24 o 
   8   8   4       12.66       24.02     36.22 o 
   9   8   4       16.29       19.55     39.85 o 
 -11   9   4       39.97       74.12     45.61 o 
 -10   9   4       43.37       49.92     31.14 o 
  -9   9   4      719.75      671.14     50.53 o 
  -8   9   4      136.62      173.55     19.99 o 
  -7   9   4      666.14      604.06     32.43 o 
  -6   9   4      484.39      514.57     27.78 o 
  -5   9   4       46.71       45.89     13.86 o 
  -4   9   4      600.91      590.87     24.59 o 
  -3   9   4       41.92       25.61     11.22 o 
  -2   9   4      191.31      196.05     12.70 o 
  -1   9   4       41.87       43.71      8.27 o 
   0   9   4        0.79       -2.90      8.85 o 
   1   9   4      101.20      132.52     10.46 o 
   2   9   4       82.41       81.28     12.84 o 
   3   9   4      194.69      204.55     15.09 o 
   4   9   4      164.99      198.35     27.48 o 
   5   9   4      187.51      175.85     21.53 o 
   6   9   4      367.88      300.93     27.76 o 
   7   9   4       44.93       10.41     37.27 o 
   8   9   4       95.25      100.80     70.85 o 
 -10  10   4       29.45      -14.28     49.98 o 
  -9  10   4       25.66       -9.64     35.80 o 
  -8  10   4      119.26       75.69     27.14 o 
  -7  10   4       14.61       11.28     23.76 o 
  -6  10   4      100.36      105.83     22.36 o 
  -5  10   4       37.49       56.56     23.80 o 
  -4  10   4      191.48      160.66     19.67 o 
  -3  10   4      230.06      234.68     23.74 o 
  -2  10   4       60.88      101.29     12.23 o 
  -1  10   4      366.05      301.14     16.41 o 
   0  10   4      422.65      389.00     18.52 o 
   1  10   4       84.19       74.06     12.37 o 
   2  10   4      101.28       74.39     20.18 o 
   3  10   4      106.17       91.98     16.98 o 
   4  10   4       25.13       -0.87     29.25 o 
   5  10   4       63.21      119.67     23.68 o 
   6  10   4        1.76       11.88    122.16 o 
   7  10   4        2.30      -11.21     49.73 o 
  -8  11   4       10.88       42.14     29.47 o 
  -7  11   4        1.00       -1.71     25.31 o 
  -6  11   4       42.03       63.22     29.06 o 
  -5  11   4       13.70        8.92     21.56 o 
  -4  11   4       76.76      135.13     38.43 o 
  -3  11   4       10.03       50.02     37.63 o 
  -2  11   4       48.34       72.45     21.91 o 
  -1  11   4      131.24      149.26     19.74 o 
   0  11   4      112.51       96.71     15.79 o 
   1  11   4       81.76       67.62     16.99 o 
   2  11   4        2.95       -5.33     17.77 o 
   3  11   4      136.72      175.86     22.97 o 
   4  11   4        0.93       35.05     37.86 o 
   5  11   4        0.33       94.10     43.40 o 
  -6  12   4       30.39      139.13     44.68 o 
  -5  12   4      118.76      143.43     32.39 o 
  -4  12   4       17.48       60.68     38.15 o 
  -3  12   4       81.54       93.29     23.79 o 
  -2  12   4       11.35       17.59     22.50 o 
  -1  12   4       42.29       73.58     37.53 o 
   0  12   4      157.36      151.34     41.63 o 
   1  12   4       15.61       -0.27     32.52 o 
   2  12   4      232.58      244.62     44.26 o 
   3  12   4       12.85      194.02     91.69 o 
 -16   1   5       27.19      -30.02     20.02 o 
 -15   1   5      235.29      202.82     25.35 o 
 -14   1   5       20.44       31.51     29.76 o 
 -13   1   5      275.25      363.05     23.44 o 
 -12   1   5      406.13      434.08     22.56 o 
 -11   1   5       23.38       13.71      9.57 o 
 -10   1   5     1022.45     1049.40     29.52 o 
  -9   1   5      335.31      324.29     14.44 o 
  -8   1   5     2272.18     2493.04     56.52 o 
  -7   1   5     2090.68     2049.18     43.16 o 
  -6   1   5     1152.95     1273.74     26.25 o 
  -5   1   5     4896.95     4684.85     93.80 o 
  -4   1   5     1322.55     1359.78     30.63 o 
  -3   1   5     4585.64     4515.64     89.84 o 
  -2   1   5     1034.62      982.36     22.39 o 
  -1   1   5      367.06      339.63      8.49 o 
   0   1   5     4603.53     4569.88     84.90 o 
   1   1   5     2773.53     2978.06     55.64 o 
   2   1   5     8446.15     8461.34    155.95 o 
   3   1   5     1046.92      948.10     23.12 o 
   4   1   5      610.61      566.02     16.84 o 
   5   1   5     1202.27     1137.34     28.79 o 
   6   1   5      192.88      129.48     10.07 o 
   7   1   5      859.36      967.92     28.42 o 
   8   1   5      373.17      340.74     19.50 o 
   9   1   5       24.25       -2.68     16.47 o 
  10   1   5      317.57      411.15     29.54 o 
  11   1   5       60.17       31.35     32.21 o 
  12   1   5       66.88       49.78     36.45 o 
 -15   2   5        2.22      -32.40     21.60 o 
 -14   2   5       17.36       22.42     23.02 o 
 -13   2   5      164.22      145.37     23.31 o 
 -12   2   5     1520.31     1467.39     59.41 o 
 -11   2   5      543.77      499.47     22.48 o 
 -10   2   5       89.34      114.57     12.77 o 
  -9   2   5     1762.08     1771.18     42.29 o 
  -8   2   5      585.77      575.73     17.05 o 
  -7   2   5       36.20       62.39      5.99 o 
  -6   2   5     1841.54     1954.03     40.66 o 
  -5   2   5     2726.18     3012.06     60.98 o 
  -4   2   5     1575.31     2024.66     44.51 o 
  -3   2   5        0.84        1.86      3.38 o 
  -2   2   5     1070.53     1071.05     24.60 o 
  -1   2   5      258.17      300.79      8.65 o 
   0   2   5      200.69      168.17      6.34 o 
   1   2   5     4304.94     4368.77     81.17 o 
   2   2   5     1431.90     1475.22     33.68 o 
   3   2   5      520.14      542.43     17.25 o 
   4   2   5     2855.73     2972.40     72.31 o 
   5   2   5      274.58      268.04     14.68 o 
   6   2   5      248.51      236.44     14.01 o 
   7   2   5       89.81       73.25     11.70 o 
   8   2   5        2.26        9.56     12.56 o 
   9   2   5       15.33       10.48     15.79 o 
  10   2   5        0.83       26.93     17.79 o 
  11   2   5        0.87       22.52     32.61 o 
  12   2   5       34.63       24.90     36.82 o 
 -15   3   5       36.24      -18.79     27.84 o 
 -14   3   5       22.92       25.18     24.93 o 
 -13   3   5      124.61      139.62     30.47 o 
 -12   3   5      647.15      665.28     39.59 o 
 -11   3   5      440.34      448.29     25.27 o 
 -10   3   5     1503.56     1444.53     37.13 o 
  -9   3   5      951.43      965.57     26.11 o 
  -8   3   5     1755.31     1821.75     42.34 o 
  -7   3   5     1864.14     1841.85     42.76 o 
  -6   3   5      435.87      441.02     13.42 o 
  -5   3   5     1419.14     1590.82     33.65 o 
  -4   3   5        5.95        7.15      4.03 o 
  -3   3   5     1015.91     1006.78     21.79 o 
  -2   3   5    10021.97    10685.67    210.82 o 
  -1   3   5     2190.77     1851.86     41.00 o 
   0   3   5     5584.80     5711.34    105.61 o 
   1   3   5      175.51      239.73      8.95 o 
   2   3   5     2392.76     2371.18     47.89 o 
   3   3   5     3711.85     3914.53     85.75 o 
   4   3   5       75.83       87.19      8.41 o 
   5   3   5     4485.44     4468.91     98.78 o 
   6   3   5       97.37       98.08     12.57 o 
   7   3   5        5.38      -12.96     11.95 o 
   8   3   5      169.51      155.84     15.52 o 
   9   3   5       88.18      104.57     17.27 o 
  10   3   5       34.42       28.69     19.54 o 
  11   3   5       17.79        7.06     27.52 o 
  12   3   5        3.04        7.29     39.94 o 
 -15   4   5       13.36      -14.79     29.35 o 
 -14   4   5      348.44      326.03     25.41 o 
 -13   4   5      152.46      158.98     16.78 o 
 -12   4   5       11.65        5.26     29.71 o 
 -11   4   5        2.74       36.20     17.59 o 
 -10   4   5       26.57       29.76      9.89 o 
  -9   4   5      543.29      537.79     18.64 o 
  -8   4   5       40.76       63.86      7.99 o 
  -7   4   5     2638.09     2637.56     51.64 o 
  -6   4   5     2803.69     2890.53     59.46 o 
  -5   4   5      630.33      602.36     14.82 o 
  -4   4   5     9666.98     9502.29    175.63 o 
  -3   4   5     4906.09     5207.14    103.90 o 
  -2   4   5     2015.58     2129.37     43.59 o 
  -1   4   5     9888.72     9964.82    197.15 o 
   0   4   5     2182.61     2275.06     43.54 o 
   1   4   5      760.15      703.66     16.05 o 
   2   4   5      347.09      371.99     11.24 o 
   3   4   5      636.61      628.12     18.94 o 
   4   4   5     2063.07     1828.87     43.31 o 
   5   4   5      172.90      254.44     14.57 o 
   6   4   5     1048.20     1060.68     31.21 o 
   7   4   5       39.16       10.54     13.65 o 
   8   4   5       79.04      158.34     17.69 o 
   9   4   5      104.77      158.56     20.38 o 
  10   4   5      227.51      243.13     26.15 o 
  11   4   5       35.96       35.44     31.00 o 
 -14   5   5      167.70      171.22     29.36 o 
 -13   5   5       31.77       35.21     18.97 o 
 -12   5   5      262.28      326.83     33.17 o 
 -11   5   5      546.07      493.68     36.92 o 
 -10   5   5       24.52       37.31      9.74 o 
  -9   5   5      107.65      101.87      8.73 o 
  -8   5   5       28.71       38.71      7.07 o 
  -7   5   5       47.68       59.91      6.37 o 
  -6   5   5      347.26      342.82     11.38 o 
  -5   5   5     2976.91     2763.09     56.64 o 
  -4   5   5        8.84       12.58      4.77 o 
  -3   5   5       21.48       31.06      5.19 o 
  -2   5   5      740.31      618.38     15.20 o 
  -1   5   5      855.50      849.34     20.21 o 
   0   5   5       99.16       81.01      6.14 o 
   1   5   5       97.45       84.45      6.12 o 
   2   5   5      207.29      227.67     10.56 o 
   3   5   5       20.06        3.35      5.89 o 
   4   5   5      817.99      820.43     24.53 o 
   5   5   5       49.92       55.86     10.50 o 
   6   5   5       83.39       97.55     12.63 o 
   7   5   5       64.36      102.03     15.48 o 
   8   5   5      775.23      778.92     39.50 o 
   9   5   5        2.84       27.49     20.66 o 
  10   5   5        8.23       60.93     25.19 o 
  11   5   5       80.04       71.37     32.98 o 
 -14   6   5       10.57      -44.26     56.19 o 
 -13   6   5        5.10       61.60     52.32 o 
 -12   6   5      383.64      352.34     45.60 o 
 -11   6   5     1182.50      959.87     51.33 o 
 -10   6   5       78.05       82.94     16.96 o 
  -9   6   5     1674.40     1509.23     90.36 o 
  -8   6   5      562.01      528.54     34.54 o 
  -7   6   5       80.16       97.64     11.31 o 
  -6   6   5     1125.48     1239.91     32.67 o 
  -5   6   5       19.51       27.17      8.84 o 
  -4   6   5      397.85      402.58     14.86 o 
  -3   6   5       84.93      131.60     10.40 o 
  -2   6   5     1224.13     1212.61     25.86 o 
  -1   6   5      362.08      386.77     12.57 o 
   0   6   5       32.23        8.17      6.64 o 
   1   6   5     5016.85     5125.62    103.18 o 
   2   6   5     1291.94     1368.28     29.20 o 
   3   6   5      452.55      426.47     15.09 o 
   4   6   5      629.29      686.00     20.07 o 
   5   6   5      130.00      194.02     13.97 o 
   6   6   5       85.67       82.26     13.91 o 
   7   6   5      475.82      439.91     28.00 o 
   8   6   5       10.48       36.79     19.05 o 
   9   6   5       46.14       39.95     26.88 o 
  10   6   5        2.22       34.84     29.99 o 
 -13   7   5       18.12        1.41     52.51 o 
 -12   7   5       20.22        1.15     35.70 o 
 -11   7   5        1.12        1.65     26.90 o 
 -10   7   5       14.95       50.76     17.99 o 
  -9   7   5      388.74      403.49     26.15 o 
  -8   7   5       12.16        2.88     16.93 o 
  -7   7   5       18.76       16.43     19.06 o 
  -6   7   5     1177.07     1077.28     30.95 o 
  -5   7   5     2204.44     2153.69     50.96 o 
  -4   7   5       32.02       25.14      9.18 o 
  -3   7   5      574.66      584.04     16.46 o 
  -2   7   5      925.22      957.08     26.04 o 
  -1   7   5      293.84      295.72     13.08 o 
   0   7   5       10.68       -1.75      6.81 o 
   1   7   5      440.54      414.62     14.37 o 
   2   7   5      208.22      237.30     12.97 o 
   3   7   5        1.40        3.68      7.55 o 
   4   7   5      101.33      121.01      9.07 o 
   5   7   5       16.68       31.44      8.67 o 
   6   7   5        8.87       21.83     15.35 o 
   7   7   5       19.11       26.44     18.66 o 
   8   7   5      269.17      272.52     29.60 o 
   9   7   5       14.40       -1.11     37.38 o 
  10   7   5        0.17       37.53     52.31 o 
 -12   8   5       28.82        9.13     44.46 o 
 -11   8   5       70.54       63.71     30.55 o 
 -10   8   5        9.69       14.73     19.97 o 
  -9   8   5      158.45      147.70     19.26 o 
  -8   8   5        2.72       22.67     15.90 o 
  -7   8   5      572.40      535.90     26.96 o 
  -6   8   5      915.78      849.71     28.47 o 
  -5   8   5      537.06      500.84     21.96 o 
  -4   8   5       27.66       21.55     10.46 o 
  -3   8   5     1515.21     1555.96     33.08 o 
  -2   8   5       47.31       68.31      9.49 o 
  -1   8   5     1762.17     1735.03     39.11 o 
   0   8   5      147.60      175.81     11.61 o 
   1   8   5       77.64       48.32      8.29 o 
   2   8   5       44.76       34.61      8.42 o 
   3   8   5       90.76       82.17      9.67 o 
   4   8   5      209.55      202.91     13.17 o 
   5   8   5      144.33      181.29     17.15 o 
   6   8   5       19.00       32.69     14.61 o 
   7   8   5       65.88       68.39     30.89 o 
   8   8   5       54.00       83.32     38.30 o 
   9   8   5      151.71      158.01     44.24 o 
 -11   9   5      146.28      215.74     43.37 o 
 -10   9   5      201.27      190.28     32.49 o 
  -9   9   5        3.97       29.31     26.05 o 
  -8   9   5      174.28      186.81     26.30 o 
  -7   9   5      133.37      148.93     23.17 o 
  -6   9   5       57.45       59.78     18.39 o 
  -5   9   5        1.27        2.63     19.29 o 
  -4   9   5       76.54       88.51     13.05 o 
  -3   9   5       14.37       12.80      7.50 o 
  -2   9   5        0.31       -3.16      8.90 o 
  -1   9   5       88.54       85.93      9.97 o 
   0   9   5      362.92      354.05     16.36 o 
   1   9   5        4.86       -6.97      9.65 o 
   2   9   5       40.80       19.84     15.27 o 
   3   9   5      407.64      416.33     34.22 o 
   4   9   5       39.81       45.07     19.52 o 
   5   9   5       58.52       51.94     14.12 o 
   6   9   5       46.18       46.32     66.83 o 
   7   9   5       24.70       -5.12     82.35 o 
   8   9   5        2.01      -11.49     56.19 o 
 -10  10   5       51.80       81.06     35.91 o 
  -9  10   5      318.33      383.44     35.36 o 
  -8  10   5      304.06      356.36     32.18 o 
  -7  10   5        0.95       18.03     24.07 o 
  -6  10   5       76.93       89.84     22.41 o 
  -5  10   5       32.22       41.41     18.86 o 
  -4  10   5       63.81       58.99     18.21 o 
  -3  10   5       13.58       14.28     19.75 o 
  -2  10   5       67.17       48.60     10.92 o 
  -1  10   5       63.48       55.13     10.77 o 
   0  10   5       19.95       16.65     11.24 o 
   1  10   5      709.32      636.31     29.96 o 
   2  10   5       47.36       70.37     17.07 o 
   3  10   5       46.05       85.23     14.20 o 
   4  10   5       94.34      104.68     36.22 o 
   5  10   5       37.33        9.73     47.64 o 
   6  10   5        0.44       28.17     45.42 o 
  -8  11   5      176.65      209.61     44.69 o 
  -7  11   5        1.27       46.86     39.91 o 
  -6  11   5       85.46      146.48     39.31 o 
  -5  11   5      274.09      259.02     30.97 o 
  -4  11   5        3.61       23.09     20.16 o 
  -3  11   5       91.50      125.47     21.20 o 
  -2  11   5      234.76      233.01     29.99 o 
  -1  11   5        1.12        7.88     19.68 o 
   0  11   5       48.24       32.40     17.03 o 
   1  11   5       27.69       15.20     20.73 o 
   2  11   5        0.81       11.30     24.28 o 
   3  11   5       36.31       62.23     37.95 o 
   4  11   5        0.18        2.87     38.46 o 
   5  11   5        5.91       78.18     48.00 o 
  -5  12   5       36.74      102.97     34.47 o 
  -4  12   5       28.16       85.17     26.44 o 
  -3  12   5       50.99       80.90     28.96 o 
  -2  12   5        3.13       46.17     24.31 o 
  -1  12   5        6.14       37.56     24.00 o 
   0  12   5       32.83       45.80     39.75 o 
   1  12   5        0.12       10.64     40.36 o 
   2  12   5        0.00       32.68     40.63 o 
 -16   0   6       36.21      -33.50     59.21 o 
 -15   0   6        3.60      -44.27     35.93 o 
 -14   0   6        3.41      -33.06     36.50 o 
 -13   0   6       54.68       54.92     21.45 o 
 -12   0   6        6.85       -0.80     18.02 o 
 -11   0   6       19.19       16.60     13.79 o 
 -10   0   6    11188.93    11380.21    347.05 o 
  -9   0   6      461.41      555.60     24.91 o 
  -8   0   6     1389.53     1420.67     43.01 o 
  -7   0   6    28693.90    27981.12    728.52 o 
  -6   0   6    13295.53    13703.74    357.94 o 
  -5   0   6     2811.53     2885.11     77.36 o 
  -4   0   6    10729.59    10596.85    423.36 o 
  -3   0   6     4743.28     5237.68    159.56 o 
  -2   0   6      243.42      225.00     15.45 o 
  -1   0   6     1877.99     2078.19     55.67 o 
   0   0   6      567.30      537.45     17.05 o 
   1   0   6       83.09       88.58      8.40 o 
   2   0   6      439.97      390.49     18.80 o 
   3   0   6    18491.87    18014.27    468.68 o 
   4   0   6      363.61      392.42     15.76 o 
   5   0   6     3820.59     3784.88    101.22 o 
   6   0   6     2890.04     2734.86    111.59 o 
   7   0   6      249.04      138.07     43.12 o 
   8   0   6     1004.19      826.90     53.35 o 
   9   0   6     1118.07      921.82     86.81 o 
  10   0   6       21.29       40.82     43.40 o 
  11   0   6       11.81       37.65     48.29 o 
 -16   1   6      149.04       49.30     22.03 o 
 -15   1   6        1.46      -27.31     22.71 o 
 -14   1   6      164.49      177.49     31.34 o 
 -13   1   6      946.23     1023.86     64.10 o 
 -12   1   6     1580.41     1535.40     76.92 o 
 -11   1   6      969.25     1046.98     32.08 o 
 -10   1   6     1278.11     1291.08     31.52 o 
  -9   1   6     3194.31     3315.82     68.75 o 
  -8   1   6     1320.37     1427.80     32.09 o 
  -7   1   6        4.98       20.19      5.54 o 
  -6   1   6     2938.01     3069.98     58.59 o 
  -5   1   6      105.85       84.66      7.32 o 
  -4   1   6    14337.34    14302.72    343.61 o 
  -3   1   6     1250.95     1136.11     22.81 o 
  -2   1   6     6774.68     6732.65    124.59 o 
  -1   1   6     1873.04     1791.52     34.29 o 
   0   1   6     5551.62     5697.04    112.66 o 
   1   1   6        9.20        4.12      4.12 o 
   2   1   6      460.71      460.14     12.13 o 
   3   1   6     1862.82     1754.29     43.77 o 
   4   1   6     1655.83     1607.47     37.64 o 
   5   1   6       43.43       28.31      8.09 o 
   6   1   6      254.10      196.32     12.81 o 
   7   1   6      100.78       86.38     11.58 o 
   8   1   6       24.20       -3.16     13.24 o 
   9   1   6      218.45      214.98     34.07 o 
  10   1   6        1.32       -4.79     22.18 o 
  11   1   6       80.10       79.83     35.67 o 
 -16   2   6        0.30      -22.50     28.33 o 
 -15   2   6      617.88      633.89     49.44 o 
 -14   2   6      830.97      901.62     61.49 o 
 -13   2   6      352.38      383.18     25.98 o 
 -12   2   6     1165.94     1174.47     52.20 o 
 -11   2   6      666.19      632.84     24.45 o 
 -10   2   6      470.13      470.68     29.53 o 
  -9   2   6      518.03      522.24     20.11 o 
  -8   2   6      705.03      730.67     19.52 o 
  -7   2   6        8.10       24.69      6.90 o 
  -6   2   6     2422.55     2744.77     56.19 o 
  -5   2   6     6965.25     7055.72    152.24 o 
  -4   2   6     2576.87     2803.28     61.39 o 
  -3   2   6    13705.89    13691.15    270.11 o 
  -2   2   6    18367.95    16923.51    333.11 o 
  -1   2   6     1691.93     1771.79     36.32 o 
   0   2   6     6768.21     6647.53    141.79 o 
   1   2   6    12324.66    12018.80    221.24 o 
   2   2   6     3519.37     3644.45     73.23 o 
   3   2   6      176.37      141.54      8.58 o 
   4   2   6     5212.05     4936.99    107.77 o 
   5   2   6       19.03       -3.84      9.58 o 
   6   2   6      164.02      141.70     13.47 o 
   7   2   6      120.38      170.19     13.30 o 
   8   2   6        4.44       -2.22     14.34 o 
   9   2   6       26.74       43.39     16.96 o 
  10   2   6      186.49      316.28     57.41 o 
  11   2   6       79.94       47.34     35.43 o 
 -15   3   6        4.35       -8.28     24.06 o 
 -14   3   6       25.33      -13.13     26.94 o 
 -13   3   6      349.15      342.13     23.95 o 
 -12   3   6     1289.88     1215.20     39.84 o 
 -11   3   6      448.67      451.48     26.51 o 
 -10   3   6       27.87       36.92      8.93 o 
  -9   3   6     4251.03     4235.05     93.50 o 
  -8   3   6     4455.29     4441.63     97.08 o 
  -7   3   6       32.84       42.79      5.98 o 
  -6   3   6     5523.23     5920.10    110.62 o 
  -5   3   6     4576.15     4479.76     89.98 o 
  -4   3   6     3790.71     4152.41     89.83 o 
  -3   3   6      322.48      369.22     10.90 o 
  -2   3   6     7754.21     8368.35    168.35 o 
  -1   3   6      573.93      579.75     14.56 o 
   0   3   6        9.39       16.99      4.55 o 
   1   3   6     1424.76     1368.62     27.13 o 
   2   3   6        3.91        3.30      4.85 o 
   3   3   6      224.29      190.20     11.45 o 
   4   3   6     3385.73     3279.26     73.37 o 
   5   3   6      398.90      386.76     20.46 o 
   6   3   6      244.70      242.55     19.23 o 
   7   3   6      785.66      699.99     44.27 o 
   8   3   6      315.40      240.89     26.55 o 
   9   3   6       18.74       36.43     23.71 o 
  10   3   6       28.30       57.57     38.50 o 
  11   3   6       21.51       30.60     36.99 o 
 -15   4   6      104.05       73.61     25.41 o 
 -14   4   6       71.53       44.75     19.06 o 
 -13   4   6       12.71       18.29     21.32 o 
 -12   4   6        6.06       18.58     16.97 o 
 -11   4   6      151.94      142.63     14.16 o 
 -10   4   6     1850.82     1776.05     47.59 o 
  -9   4   6     1720.79     1629.45     39.49 o 
  -8   4   6      597.79      683.26     20.83 o 
  -7   4   6     5672.95     6187.62    118.71 o 
  -6   4   6     3391.10     3710.01     75.38 o 
  -5   4   6       70.13       77.78      6.22 o 
  -4   4   6     4872.34     4684.38    101.79 o 
  -3   4   6      110.91      124.09      6.96 o 
  -2   4   6       86.59       56.64      5.27 o 
  -1   4   6        4.54        4.99      5.41 o 
   0   4   6       20.26       29.22      5.10 o 
   1   4   6      146.94      173.57      8.66 o 
   2   4   6     1570.10     1573.39     31.37 o 
   3   4   6      342.18      339.16     15.28 o 
   4   4   6      103.90       82.77      9.80 o 
   5   4   6       31.26       22.07     10.51 o 
   6   4   6      488.85      450.19     26.39 o 
   7   4   6       21.33        4.55     15.20 o 
   8   4   6      262.21      249.82     20.12 o 
   9   4   6       54.50       68.36     20.63 o 
  10   4   6       20.89       43.48     29.72 o 
  11   4   6        0.30        3.80     32.85 o 
 -15   5   6        4.98       12.84     27.37 o 
 -14   5   6      134.76      104.99     31.52 o 
 -13   5   6      871.23      759.31     62.39 o 
 -12   5   6       92.38       57.86     24.96 o 
 -11   5   6      515.87      465.25     37.36 o 
 -10   5   6      416.20      424.29     23.91 o 
  -9   5   6        3.76       14.45      8.55 o 
  -8   5   6      381.70      408.48     15.06 o 
  -7   5   6      154.37      171.60     11.50 o 
  -6   5   6     1853.22     1806.42     36.85 o 
  -5   5   6      387.51      418.06     12.73 o 
  -4   5   6     6908.08     6923.21    138.05 o 
  -3   5   6     5491.87     5998.77    119.79 o 
  -2   5   6      779.24      737.87     18.37 o 
  -1   5   6     6391.21     6380.50    127.18 o 
   0   5   6     4556.22     4494.59     84.42 o 
   1   5   6      170.96      132.42      8.22 o 
   2   5   6     3103.96     2983.75     57.31 o 
   3   5   6     1434.30     1380.78     31.21 o 
   4   5   6       27.54       20.98     10.24 o 
   5   5   6      114.07       80.08     11.77 o 
   6   5   6      123.03       89.94     15.72 o 
   7   5   6        4.22        4.04     15.74 o 
   8   5   6        6.48       44.91     18.99 o 
   9   5   6       49.97      113.66     23.26 o 
  10   5   6       31.90       87.60     30.29 o 
 -14   6   6      321.70      333.90     41.49 o 
 -13   6   6      253.98      238.36     38.50 o 
 -12   6   6       97.30      116.39     20.10 o 
 -11   6   6      525.60      445.47     25.75 o 
 -10   6   6      362.51      322.15     22.98 o 
  -9   6   6       90.67       78.05     15.47 o 
  -8   6   6      156.66      159.94     13.46 o 
  -7   6   6      130.42      137.78     12.56 o 
  -6   6   6     1134.36     1212.00     27.04 o 
  -5   6   6      185.65      248.86     11.11 o 
  -4   6   6       33.18       36.31      6.19 o 
  -3   6   6      112.76      116.42      7.32 o 
  -2   6   6      560.06      560.77     15.78 o 
  -1   6   6      564.33      551.16     16.09 o 
   0   6   6     1028.63      961.03     22.11 o 
   1   6   6     1059.80     1013.87     23.13 o 
   2   6   6      161.30      146.06      8.81 o 
   3   6   6      118.67      116.72      8.22 o 
   4   6   6       50.07       24.80     10.71 o 
   5   6   6        5.68       17.85     11.95 o 
   6   6   6       43.27       60.38     14.96 o 
   7   6   6       43.98       45.70     17.49 o 
   8   6   6        0.17       29.90     22.19 o 
   9   6   6       33.53       41.58     28.82 o 
  10   6   6       96.96       63.42     58.35 o 
 -13   7   6       96.02       58.13     38.29 o 
 -12   7   6      143.69       89.87     30.76 o 
 -11   7   6      585.03      550.34     48.39 o 
 -10   7   6       28.05       49.73     23.90 o 
  -9   7   6      263.02      301.27     32.03 o 
  -8   7   6     1350.67     1330.76     45.69 o 
  -7   7   6      770.64      760.31     26.84 o 
  -6   7   6     1828.53     1833.00     45.64 o 
  -5   7   6     3096.80     3155.19     66.07 o 
  -4   7   6        2.12       -1.75      6.73 o 
  -3   7   6     2362.94     2372.28     50.41 o 
  -2   7   6      129.55      102.17      8.20 o 
  -1   7   6      331.68      330.59     13.19 o 
   0   7   6        5.10        1.73      7.22 o 
   1   7   6        6.27        7.98      7.44 o 
   2   7   6      566.02      553.84     18.29 o 
   3   7   6        1.98       -9.89      8.13 o 
   4   7   6      686.18      637.59     19.66 o 
   5   7   6      526.83      538.96     28.95 o 
   6   7   6      242.42      242.78     22.42 o 
   7   7   6     1083.08     1031.52     66.03 o 
   8   7   6        0.98       14.39     39.70 o 
   9   7   6       39.79       43.48     39.67 o 
 -12   8   6       41.28       -3.30     34.45 o 
 -11   8   6       27.43        5.10     35.59 o 
 -10   8   6       13.16       47.10     26.84 o 
  -9   8   6        4.88       12.09     24.37 o 
  -8   8   6      104.71      128.22     17.74 o 
  -7   8   6       37.77       56.43     15.51 o 
  -6   8   6      395.83      368.24     20.52 o 
  -5   8   6       20.36       15.39     11.23 o 
  -4   8   6       37.65       43.14     11.83 o 
  -3   8   6       44.26       41.79      8.15 o 
  -2   8   6       22.22       20.08      8.86 o 
  -1   8   6      241.98      250.45     18.35 o 
   0   8   6       53.27       33.59      9.00 o 
   1   8   6      931.36      816.04     22.13 o 
   2   8   6       21.08        7.78      9.33 o 
   3   8   6       78.83       73.31     10.26 o 
   4   8   6        5.45        3.45     10.76 o 
   5   8   6        0.82        5.19     11.21 o 
   6   8   6        0.52        6.00     28.74 o 
   7   8   6        1.43       -4.54     35.99 o 
   8   8   6        4.59      -20.13     41.97 o 
 -11   9   6       25.86      102.87     39.57 o 
 -10   9   6      118.89      161.39     31.28 o 
  -9   9   6       21.36       33.96     26.31 o 
  -8   9   6       81.68      128.01     24.70 o 
  -7   9   6        4.96       36.49     21.54 o 
  -6   9   6      299.30      291.78     24.54 o 
  -5   9   6       69.71       88.09     27.34 o 
  -4   9   6       87.66       72.82     14.72 o 
  -3   9   6      768.14      783.28     29.52 o 
  -2   9   6        0.32        0.89      9.78 o 
  -1   9   6      288.61      214.47     14.54 o 
   0   9   6      212.88      225.04     13.86 o 
   1   9   6      147.13      134.59     16.20 o 
   2   9   6      175.89      206.30     15.33 o 
   3   9   6       16.84        4.01     13.38 o 
   4   9   6       77.12       98.36     14.70 o 
   5   9   6       91.04       91.10     23.09 o 
   6   9   6        5.28       11.57     71.86 o 
   7   9   6        8.30        4.14     40.61 o 
 -10  10   6       24.38       61.03     39.14 o 
  -9  10   6      138.67      257.53     45.57 o 
  -8  10   6        4.87       70.36     39.62 o 
  -7  10   6      368.08      411.35     74.12 o 
  -6  10   6       33.65       61.40     22.50 o 
  -5  10   6       58.43       53.09     24.79 o 
  -4  10   6      261.95      227.78     25.08 o 
  -3  10   6        0.88       -7.53     13.73 o 
  -2  10   6      151.79      146.92     13.51 o 
  -1  10   6        6.45      -19.98     13.32 o 
   0  10   6       86.93       75.06     12.25 o 
   1  10   6       24.46       24.20     16.01 o 
   2  10   6       27.32       19.16     22.37 o 
   3  10   6        6.60       41.51     16.56 o 
   4  10   6       13.74       99.97     44.41 o 
   5  10   6       18.95       36.50     42.83 o 
   6  10   6       99.48       56.87    103.77 o 
  -8  11   6       36.72      117.47     79.45 o 
  -7  11   6       59.87      101.60     44.41 o 
  -6  11   6       16.32       36.79     39.16 o 
  -5  11   6       75.73      115.16     43.18 o 
  -4  11   6       25.12       53.63     21.76 o 
  -3  11   6       36.93       23.48     21.10 o 
  -2  11   6        0.30       22.87     23.13 o 
  -1  11   6        7.70       60.76     21.19 o 
   0  11   6       16.63       21.47     18.47 o 
   1  11   6        2.32        8.53     35.17 o 
   2  11   6        5.52       13.73     40.24 o 
   3  11   6       31.14       26.87     38.78 o 
   4  11   6       19.95      -35.64     42.83 o 
  -5  12   6      117.00      165.93     54.76 o 
  -4  12   6       99.72      261.30     46.99 o 
  -3  12   6       38.94       53.38     25.39 o 
  -2  12   6      151.21      144.97     30.92 o 
  -1  12   6        2.00        5.46     39.33 o 
   0  12   6       37.27       45.96     40.31 o 
 -16   1   7       42.99      -24.13     24.27 o 
 -15   1   7       42.59      -21.23     24.51 o 
 -14   1   7      393.53      386.29     34.52 o 
 -13   1   7       93.87      104.65     16.36 o 
 -12   1   7      253.17      256.65     16.12 o 
 -11   1   7     3477.15     3597.40     81.47 o 
 -10   1   7      552.15      630.71     22.11 o 
  -9   1   7     3655.87     3883.34     86.48 o 
  -8   1   7      820.23      827.94     20.53 o 
  -7   1   7     3081.44     3315.08     63.62 o 
  -6   1   7     1679.05     1622.16     32.69 o 
  -5   1   7       58.92       90.78      6.91 o 
  -4   1   7     2542.79     2520.93     51.38 o 
  -3   1   7     2390.79     2689.91     58.96 o 
  -2   1   7     3236.35     3315.39     62.30 o 
  -1   1   7     7535.60     7692.47    142.18 o 
   0   1   7      801.83      806.09     17.40 o 
   1   1   7     2258.30     2243.45     45.62 o 
   2   1   7      335.38      324.22     10.90 o 
   3   1   7     1920.37     2000.38     45.70 o 
   4   1   7       28.21       29.02      8.31 o 
   5   1   7      154.53      120.21      9.63 o 
   6   1   7      408.51      403.28     18.85 o 
   7   1   7      279.79      226.19     15.69 o 
   8   1   7      153.16      197.58     30.83 o 
   9   1   7       80.43       37.82     30.39 o 
  10   1   7        6.48       69.67     33.22 o 
  11   1   7       25.74       57.10     37.29 o 
 -16   2   7      175.81      106.87     25.43 o 
 -15   2   7      120.38       54.38     44.56 o 
 -14   2   7       30.42       39.86     21.53 o 
 -13   2   7      124.76       85.05     16.22 o 
 -12   2   7      508.13      470.91     22.08 o 
 -11   2   7      191.46      205.98     19.36 o 
 -10   2   7      176.97      245.91     16.73 o 
  -9   2   7       46.16       63.95      8.09 o 
  -8   2   7      869.42      935.88     23.30 o 
  -7   2   7       54.34       48.45      6.12 o 
  -6   2   7     2040.05     1972.91     39.18 o 
  -5   2   7     1441.89     1427.42     31.19 o 
  -4   2   7      517.29      584.03     15.92 o 
  -3   2   7     4499.20     4661.28     93.05 o 
  -2   2   7      868.97      866.63     19.54 o 
  -1   2   7     1081.66     1170.81     25.13 o 
   0   2   7      184.05      210.99      9.13 o 
   1   2   7      152.24      129.94      7.26 o 
   2   2   7      750.26      689.19     15.86 o 
   3   2   7      166.32      200.67     12.42 o 
   4   2   7     1644.07     1645.53     39.51 o 
   5   2   7      198.99      162.91     11.55 o 
   6   2   7      285.10      346.20     20.36 o 
   7   2   7       27.46       22.44     18.30 o 
   8   2   7      158.27      158.55     21.03 o 
   9   2   7       26.30       62.38     25.20 o 
  10   2   7       17.07       68.11     53.75 o 
  11   2   7       20.08       18.56     37.20 o 
 -15   3   7        1.39      -42.01     28.00 o 
 -14   3   7      260.56      226.84     45.94 o 
 -13   3   7       48.96       62.76     19.16 o 
 -12   3   7      514.45      449.54     27.67 o 
 -11   3   7        4.21        9.00     10.13 o 
 -10   3   7        9.48       25.43      8.76 o 
  -9   3   7      265.63      316.93     14.79 o 
  -8   3   7       21.71       49.47      7.75 o 
  -7   3   7     2263.23     2185.42     46.06 o 
  -6   3   7     1260.12     1274.90     29.12 o 
  -5   3   7      376.25      305.54     10.54 o 
  -4   3   7     4461.50     4111.54     82.75 o 
  -3   3   7     3576.51     3699.10     74.62 o 
  -2   3   7       68.55      116.43      6.90 o 
  -1   3   7     2327.10     2217.53     42.73 o 
   0   3   7      246.11      290.35     10.81 o 
   1   3   7      885.97      819.04     18.11 o 
   2   3   7      367.16      362.04     12.22 o 
   3   3   7        3.74       -2.58      7.96 o 
   4   3   7      551.29      486.95     19.03 o 
   5   3   7      192.94      231.15     15.60 o 
   6   3   7      176.00      212.09     15.37 o 
   7   3   7       24.18       13.60     19.59 o 
   8   3   7       20.32       58.93     17.59 o 
   9   3   7       92.53      128.06     26.09 o 
  10   3   7        0.25       37.55     41.51 o 
 -15   4   7        5.53      -27.71     24.53 o 
 -14   4   7      134.91      126.95     27.95 o 
 -13   4   7      367.31      389.94     39.42 o 
 -12   4   7        1.25       17.86     15.03 o 
 -11   4   7     1680.89     1506.30     44.00 o 
 -10   4   7     2370.06     2296.54     81.08 o 
  -9   4   7       10.76       26.03      8.10 o 
  -8   4   7     1606.34     1684.69     43.87 o 
  -7   4   7     1074.51     1086.27     26.35 o 
  -6   4   7      313.41      374.63     12.67 o 
  -5   4   7      302.33      363.22     12.97 o 
  -4   4   7      359.40      393.20     14.06 o 
  -3   4   7       78.08       81.36      6.03 o 
  -2   4   7      613.83      603.46     15.27 o 
  -1   4   7     1274.86     1227.47     27.13 o 
   0   4   7     2674.91     2598.24     49.83 o 
   1   4   7      124.77      115.21      6.85 o 
   2   4   7     1767.81     1888.15     37.24 o 
   3   4   7     1147.73     1146.59     29.83 o 
   4   4   7      351.30      262.96     16.18 o 
   5   4   7      186.99      196.67     13.66 o 
   6   4   7      387.11      390.63     23.54 o 
   7   4   7       93.65       68.87     19.44 o 
   8   4   7       31.62       39.33     18.87 o 
   9   4   7        0.04       10.21     33.91 o 
  10   4   7       30.02       74.02     41.36 o 
 -15   5   7        0.00       -7.00     33.69 o 
 -14   5   7       12.90       -2.58     43.56 o 
 -13   5   7        6.31       10.78     30.05 o 
 -12   5   7      144.98      184.87     24.58 o 
 -11   5   7      478.74      499.57     28.54 o 
 -10   5   7       17.93       36.30     10.49 o 
  -9   5   7     1057.91     1145.90     33.08 o 
  -8   5   7      998.87     1031.71     25.35 o 
  -7   5   7      158.62      157.41     11.75 o 
  -6   5   7      656.74      663.29     17.57 o 
  -5   5   7     1452.50     1470.19     31.04 o 
  -4   5   7       95.13      125.44      7.68 o 
  -3   5   7     1249.38     1226.91     27.67 o 
  -2   5   7      337.63      355.57     12.74 o 
  -1   5   7       31.13       26.96      6.89 o 
   0   5   7      112.17      120.30      7.33 o 
   1   5   7      562.13      598.05     17.22 o 
   2   5   7      107.93      118.29      7.88 o 
   3   5   7      469.16      484.77     19.28 o 
   4   5   7      346.90      386.51     20.05 o 
   5   5   7        0.95      -15.53     11.99 o 
   6   5   7        1.32        9.26     14.79 o 
   7   5   7        3.99       12.02     17.56 o 
   8   5   7       36.16       67.71     21.21 o 
   9   5   7       12.56       41.11     27.86 o 
  10   5   7       82.27      188.95     34.51 o 
 -14   6   7       14.89      -32.52     37.39 o 
 -13   6   7       68.60       13.63     40.10 o 
 -12   6   7      254.91      235.80     30.31 o 
 -11   6   7       36.50       67.15     12.77 o 
 -10   6   7      219.29      213.32     14.30 o 
  -9   6   7      161.09      150.34     12.78 o 
  -8   6   7     1212.39     1097.61     28.76 o 
  -7   6   7       18.61       27.68      7.17 o 
  -6   6   7      248.94      205.20     11.88 o 
  -5   6   7     4240.37     4103.67     78.70 o 
  -4   6   7        1.26       -2.33      7.15 o 
  -3   6   7     2500.63     2457.51     51.39 o 
  -2   6   7     2149.20     2281.80     48.08 o 
  -1   6   7       27.19       51.64      7.99 o 
   0   6   7     1161.90     1060.60     24.19 o 
   1   6   7      425.10      431.82     15.03 o 
   2   6   7      343.51      273.68     12.46 o 
   3   6   7        3.91      -11.55      7.70 o 
   4   6   7      139.90      151.35     12.99 o 
   5   6   7      288.80      255.56     18.14 o 
   6   6   7        2.21       11.32     16.00 o 
   7   6   7       13.44       51.64     19.55 o 
   8   6   7       93.96      125.16     27.63 o 
   9   6   7        3.82       34.63     30.71 o 
 -13   7   7      174.81      205.88     45.95 o 
 -12   7   7      165.65      148.75     31.10 o 
 -11   7   7       27.64        3.86     26.55 o 
 -10   7   7      426.87      424.29     35.65 o 
  -9   7   7      338.50      352.47     31.49 o 
  -8   7   7        3.54       13.54     15.00 o 
  -7   7   7        0.92        2.13     11.56 o 
  -6   7   7        0.15        7.87      7.21 o 
  -5   7   7        5.42       10.49      7.28 o 
  -4   7   7      459.96      412.41     15.22 o 
  -3   7   7      176.54      179.85     11.17 o 
  -2   7   7      722.57      738.51     20.84 o 
  -1   7   7       48.95       55.12      9.03 o 
   0   7   7      566.48      572.35     17.68 o 
   1   7   7      190.09      196.54     11.56 o 
   2   7   7        8.95        9.04      8.43 o 
   3   7   7      139.21      148.06     10.38 o 
   4   7   7       77.19       87.34     14.26 o 
   5   7   7      150.14      187.48     18.81 o 
   6   7   7      131.45      172.55     21.17 o 
   7   7   7      111.91      117.95     26.76 o 
   8   7   7        2.14       46.48     29.31 o 
 -12   8   7      124.50      104.95     43.64 o 
 -11   8   7      229.94      255.09     32.98 o 
 -10   8   7      704.94      808.07     52.44 o 
  -9   8   7      192.95      250.15     29.08 o 
  -8   8   7      232.60      293.94     31.07 o 
  -7   8   7      491.78      556.92     38.66 o 
  -6   8   7        4.30       27.57     18.52 o 
  -5   8   7       59.13       73.32      9.19 o 
  -4   8   7        2.38       10.77      8.39 o 
  -3   8   7        5.02        6.74      9.22 o 
  -2   8   7      533.34      577.09     29.57 o 
  -1   8   7      884.10      794.84     26.59 o 
   0   8   7      595.00      640.18     25.12 o 
   1   8   7        4.89       -5.07      9.43 o 
   2   8   7      608.05      606.73     23.84 o 
   3   8   7      282.12      333.75     17.21 o 
   4   8   7       10.94       20.81     11.21 o 
   5   8   7      244.17      346.64     31.59 o 
   6   8   7        2.09        6.11     32.03 o 
   7   8   7       58.94       67.94     45.42 o 
 -11   9   7       60.05       91.92     32.92 o 
 -10   9   7        2.62        7.34     53.36 o 
  -9   9   7       16.08       51.26     29.39 o 
  -8   9   7      160.20      193.71     30.62 o 
  -7   9   7      356.86      363.57     37.46 o 
  -6   9   7        4.46       23.80     20.54 o 
  -5   9   7      212.47      203.48     28.75 o 
  -4   9   7      939.67      920.76     29.62 o 
  -3   9   7       48.52       25.70     10.77 o 
  -2   9   7       35.69       24.32     11.09 o 
  -1   9   7      175.16      173.72     17.53 o 
   0   9   7        2.70        0.09     10.98 o 
   1   9   7      135.68       97.85     13.98 o 
   2   9   7       27.40       23.15     11.87 o 
   3   9   7        4.74       -0.06     14.54 o 
   4   9   7       83.00       80.69     20.09 o 
   5   9   7       61.19       57.51     50.01 o 
   6   9   7      242.74      440.93     77.03 o 
 -10  10   7        1.10       36.96     37.31 o 
  -9  10   7       10.06       61.59     44.90 o 
  -8  10   7       71.35      106.20     27.27 o 
  -7  10   7        3.23       29.05     26.16 o 
  -6  10   7       29.03       79.88     23.25 o 
  -5  10   7      440.03      490.99     38.49 o 
  -4  10   7       57.73       41.88     21.71 o 
  -3  10   7      228.34      219.22     18.07 o 
  -2  10   7      150.76      174.94     15.31 o 
  -1  10   7       41.45       44.16     13.05 o 
   0  10   7       42.64       39.82     22.17 o 
   1  10   7       44.43       12.17     26.89 o 
   2  10   7        5.95       24.90     25.42 o 
   3  10   7        2.86      -10.16     54.50 o 
   4  10   7        2.02        2.30     42.83 o 
   5  10   7        4.63      -38.52     43.12 o 
  -8  11   7       40.13      126.01     67.71 o 
  -7  11   7        0.91       37.32     30.61 o 
  -6  11   7      154.29      191.20     51.10 o 
  -5  11   7        1.04       40.05     28.75 o 
  -4  11   7      127.07      124.49     24.53 o 
  -3  11   7        0.02       23.77     22.96 o 
  -2  11   7       40.60       18.92     20.58 o 
  -1  11   7       33.88       47.87     25.26 o 
   0  11   7        1.59        7.08     35.09 o 
   1  11   7      111.56      203.30     61.51 o 
   2  11   7       73.93      159.69     44.12 o 
   3  11   7       42.43       88.53     45.13 o 
  -3  12   7        7.56       74.31     27.16 o 
  -2  12   7        0.03       53.73     27.16 o 
 -16   0   8      688.50      424.26     73.01 o 
 -15   0   8       74.90       13.54     57.20 o 
 -14   0   8      888.53      936.50    186.12 o 
 -13   0   8     1753.35     1585.04    151.63 o 
 -12   0   8      105.35      155.97     22.71 o 
 -11   0   8      513.80      525.21     29.15 o 
 -10   0   8     1403.46     1498.93     47.94 o 
  -9   0   8     1624.89     1577.65     48.17 o 
  -8   0   8     1296.75     1587.20     47.46 o 
  -7   0   8      274.16      279.89     17.93 o 
  -6   0   8       86.69      128.00     17.22 o 
  -5   0   8     1787.78     1809.71     58.03 o 
  -4   0   8    10369.49    10197.19    266.48 o 
  -3   0   8     6434.56     6330.33    166.38 o 
  -2   0   8    10822.75    10975.58    286.68 o 
  -1   0   8    17574.87    16958.25    441.75 o 
   0   0   8     1837.87     1729.32     55.10 o 
   1   0   8      181.77      155.81     13.26 o 
   2   0   8     5445.22     4997.67    132.12 o 
   3   0   8      326.80      207.68     13.53 o 
   4   0   8      207.44      181.70     13.50 o 
   5   0   8       22.46       57.67     19.11 o 
   6   0   8       66.85       37.70     21.91 o 
   7   0   8        1.91        5.46     36.22 o 
   8   0   8       32.37       19.83     39.95 o 
   9   0   8       29.09       21.27     45.70 o 
  10   0   8       22.61      148.61     52.60 o 
 -16   1   8       21.71      -38.71     25.80 o 
 -15   1   8      273.49      220.28     42.69 o 
 -14   1   8      482.77      447.51     37.96 o 
 -13   1   8        3.10      -19.87     17.41 o 
 -12   1   8      523.99      556.34     28.98 o 
 -11   1   8     1532.44     1737.05     41.18 o 
 -10   1   8     1950.06     2077.64     50.91 o 
  -9   1   8     1390.77     1444.57     31.99 o 
  -8   1   8     4739.27     4742.93     90.17 o 
  -7   1   8     2318.71     2301.97     45.53 o 
  -6   1   8     3785.72     3823.36     72.57 o 
  -5   1   8      185.87      197.32      9.30 o 
  -4   1   8     3832.44     3833.19     77.09 o 
  -3   1   8      514.97      502.37     13.05 o 
  -2   1   8     2765.88     2828.24     57.38 o 
  -1   1   8        2.31        5.48      5.08 o 
   0   1   8     1169.64     1076.55     24.10 o 
   1   1   8       64.22       56.26      5.82 o 
   2   1   8     1687.83     1624.47     34.81 o 
   3   1   8       31.71       41.80      7.90 o 
   4   1   8        3.29        5.41      8.51 o 
   5   1   8     1880.22     1735.71     42.41 o 
   6   1   8      197.57      179.01     14.58 o 
   7   1   8       28.47       10.69     14.52 o 
   8   1   8       21.30      -28.96     27.94 o 
   9   1   8       57.21       14.25     36.50 o 
  10   1   8        0.19      109.87     36.65 o 
 -16   2   8       39.03      -21.74     24.86 o 
 -15   2   8       32.35      -14.65     24.21 o 
 -14   2   8        0.90       -4.65     21.72 o 
 -13   2   8       11.03      -12.48     22.75 o 
 -12   2   8     1087.25     1088.41     45.49 o 
 -11   2   8      438.53      507.34     26.44 o 
 -10   2   8        9.77       23.99      8.89 o 
  -9   2   8     7160.21     7537.59    179.36 o 
  -8   2   8     8972.45     9487.72    188.69 o 
  -7   2   8       93.56      120.64      8.34 o 
  -6   2   8    11626.07    11360.96    210.16 o 
  -5   2   8     5622.29     5636.57    112.61 o 
  -4   2   8        3.34       13.17      7.10 o 
  -3   2   8      193.87      165.16     14.16 o 
  -2   2   8     1910.99     2037.64     42.09 o 
  -1   2   8     1116.12     1234.74     26.85 o 
   0   2   8        1.97        1.01      5.37 o 
   1   2   8     1305.41     1300.54     26.81 o 
   2   2   8       19.75       13.84      5.49 o 
   3   2   8      222.41      254.00     14.88 o 
   4   2   8     3240.32     3145.90     70.89 o 
   5   2   8      529.65      460.56     22.09 o 
   6   2   8     1232.69     1201.11     40.87 o 
   7   2   8      693.48      602.69     31.29 o 
   8   2   8        0.94       -3.46     21.78 o 
   9   2   8       79.14       95.09     32.16 o 
  10   2   8       68.18       83.41     78.47 o 
 -15   3   8      619.32      491.21     53.77 o 
 -14   3   8      713.80      663.31     38.12 o 
 -13   3   8       70.99       68.43     18.21 o 
 -12   3   8     2291.95     2137.77     66.59 o 
 -11   3   8      545.04      529.67     38.38 o 
 -10   3   8       52.90       64.99      9.28 o 
  -9   3   8       73.37       83.32      8.59 o 
  -8   3   8       31.40       47.24      7.33 o 
  -7   3   8      293.79      286.91     12.31 o 
  -6   3   8     1410.40     1434.40     30.13 o 
  -5   3   8      905.17      842.22     22.71 o 
  -4   3   8       19.64       25.54      7.24 o 
  -3   3   8     6324.38     6283.90    125.23 o 
  -2   3   8     8114.46     8255.04    163.57 o 
  -1   3   8       74.51       74.47      6.17 o 
   0   3   8     2997.43     2865.93     54.71 o 
   1   3   8     3347.75     3240.92     65.57 o 
   2   3   8      165.16      128.76      8.24 o 
   3   3   8       51.82       46.93      9.40 o 
   4   3   8     2202.15     1925.55     46.45 o 
   5   3   8       35.99        7.19     12.32 o 
   6   3   8      215.14      178.44     16.12 o 
   7   3   8      197.99      266.50     23.17 o 
   8   3   8       19.76       10.16     24.84 o 
   9   3   8        3.09       36.53     26.48 o 
  10   3   8       21.21       90.58    113.68 o 
 -15   4   8        5.78        9.70     28.49 o 
 -14   4   8       90.02      108.51     22.75 o 
 -13   4   8      658.32      672.35     38.81 o 
 -12   4   8      908.99      732.44     53.19 o 
 -11   4   8      294.52      303.18     19.25 o 
 -10   4   8     1352.48     1259.67     36.72 o 
  -9   4   8      353.09      398.63     19.04 o 
  -8   4   8      103.85      148.90     10.32 o 
  -7   4   8        3.21       11.45      6.75 o 
  -6   4   8      289.77      281.75     12.17 o 
  -5   4   8      464.34      492.55     15.57 o 
  -4   4   8     1470.58     1399.72     30.84 o 
  -3   4   8     2910.17     2854.02     55.03 o 
  -2   4   8     1013.05      925.20     21.06 o 
  -1   4   8     3580.94     3628.67     68.78 o 
   0   4   8     1294.54     1312.76     29.10 o 
   1   4   8      319.54      319.68     11.92 o 
   2   4   8     1693.33     1595.63     32.35 o 
   3   4   8      106.77       83.76     10.16 o 
   4   4   8       27.99       27.86     10.91 o 
   5   4   8       18.02      -12.54     13.02 o 
   6   4   8        0.16       -9.31     15.15 o 
   7   4   8       17.63       47.57     19.98 o 
   8   4   8       24.68       32.66     24.17 o 
   9   4   8        4.13       24.13     27.50 o 
 -15   5   8       13.55      -40.71     36.02 o 
 -14   5   8       62.47       56.64     36.52 o 
 -13   5   8      234.53      220.12     20.97 o 
 -12   5   8       40.83       42.70     16.78 o 
 -11   5   8      575.39      525.18     26.41 o 
 -10   5   8     1712.33     1637.57     44.96 o 
  -9   5   8      474.05      525.73     22.07 o 
  -8   5   8      836.58      947.26     23.81 o 
  -7   5   8     4742.12     4753.06    113.63 o 
  -6   5   8     1411.48     1464.66     31.40 o 
  -5   5   8     1590.61     1432.88     30.70 o 
  -4   5   8     5253.97     5632.73    113.16 o 
  -3   5   8      433.03      465.19     14.76 o 
  -2   5   8      429.44      391.82     13.72 o 
  -1   5   8        4.74       -2.73      6.92 o 
   0   5   8      227.08      229.22     12.00 o 
   1   5   8        1.86        0.35      6.84 o 
   2   5   8      483.52      462.94     14.59 o 
   3   5   8      788.35      754.55     24.73 o 
   4   5   8      189.76      186.54     13.42 o 
   5   5   8      828.74      775.64     30.54 o 
   6   5   8      115.26      110.98     17.29 o 
   7   5   8        4.55       33.61     19.34 o 
   8   5   8      115.53      144.46     27.63 o 
   9   5   8        9.53       58.11     30.19 o 
 -14   6   8       44.48       30.28     43.40 o 
 -13   6   8       10.89      -16.43     28.43 o 
 -12   6   8       70.54       80.79     18.85 o 
 -11   6   8       71.81       96.62     15.82 o 
 -10   6   8       62.82       57.08     16.79 o 
  -9   6   8      301.36      302.77     19.40 o 
  -8   6   8      444.32      470.64     19.17 o 
  -7   6   8       49.99       53.85      7.80 o 
  -6   6   8        4.08        2.37      7.15 o 
  -5   6   8       70.40       72.95      7.79 o 
  -4   6   8      715.50      737.94     20.38 o 
  -3   6   8       22.78       21.56      7.53 o 
  -2   6   8       39.77       35.45      7.76 o 
  -1   6   8       88.09       89.71      8.23 o 
   0   6   8      405.81      403.17     14.72 o 
   1   6   8       25.52       25.81      9.16 o 
   2   6   8      390.07      309.86     13.76 o 
   3   6   8      189.51      155.83     12.69 o 
   4   6   8       28.87       25.07     13.65 o 
   5   6   8        0.93        6.62     15.30 o 
   6   6   8        1.33       24.51     17.78 o 
   7   6   8       44.75       57.56     23.51 o 
   8   6   8       24.98       66.74     29.30 o 
 -13   7   8       11.11        1.04     41.11 o 
 -12   7   8      128.25      164.45     47.50 o 
 -11   7   8      183.71      176.75     29.45 o 
 -10   7   8       72.98       85.06     25.98 o 
  -9   7   8      117.54      141.47     24.30 o 
  -8   7   8      199.65      179.38     17.07 o 
  -7   7   8      234.60      263.07     13.29 o 
  -6   7   8      399.80      372.26     15.68 o 
  -5   7   8     2066.09     2090.86     43.77 o 
  -4   7   8      950.01      891.26     25.12 o 
  -3   7   8      652.59      604.55     20.98 o 
  -2   7   8      800.52      855.99     24.29 o 
  -1   7   8        2.27        6.75      8.25 o 
   0   7   8       85.93       85.27      8.96 o 
   1   7   8      968.77      896.41     25.13 o 
   2   7   8       12.26       12.33      8.90 o 
   3   7   8      796.05      756.20     30.22 o 
   4   7   8       64.03       49.86     22.28 o 
   5   7   8       67.30      100.44     24.06 o 
   6   7   8        7.55       24.99     23.92 o 
   7   7   8       11.43       56.47     28.09 o 
 -12   8   8      260.76      176.97     34.69 o 
 -11   8   8      246.32      210.43     32.46 o 
 -10   8   8      195.71      173.40     29.01 o 
  -9   8   8      512.35      510.61     44.50 o 
  -8   8   8       98.89      109.36     23.36 o 
  -7   8   8       13.66       43.46     20.61 o 
  -6   8   8       62.74       79.16     10.80 o 
  -5   8   8      251.37      242.91     14.14 o 
  -4   8   8        5.06        0.30      9.74 o 
  -3   8   8      302.72      305.44     16.25 o 
  -2   8   8        0.76       -5.72     10.05 o 
  -1   8   8       30.78       41.48     10.17 o 
   0   8   8        3.57        2.64      9.76 o 
   1   8   8        0.80        0.31     13.26 o 
   2   8   8       12.79       17.86     11.03 o 
   3   8   8        2.56       18.85     19.36 o 
   4   8   8       27.76       38.27     18.98 o 
   5   8   8       59.79       90.43     24.55 o 
   6   8   8        3.40       63.23     27.43 o 
 -11   9   8        5.19      -12.39     31.35 o 
 -10   9   8      129.40      142.96     31.26 o 
  -9   9   8      204.60      259.00     36.52 o 
  -8   9   8        3.86       32.92     28.42 o 
  -7   9   8      335.77      372.40     58.71 o 
  -6   9   8      190.11      235.95     25.41 o 
  -5   9   8      253.57      231.62     17.65 o 
  -4   9   8      155.63      165.33     14.79 o 
  -3   9   8        0.00       -3.63     12.36 o 
  -2   9   8      206.18      204.78     14.63 o 
  -1   9   8        2.93       11.97     12.65 o 
   0   9   8      231.03      226.68     15.92 o 
   1   9   8       74.47       93.06     14.85 o 
   2   9   8      124.99      101.29     15.00 o 
   3   9   8       10.12       16.30     19.28 o 
   4   9   8        7.82        6.62     48.91 o 
   5   9   8       31.33       11.38     41.54 o 
  -9  10   8       32.02       85.59     28.97 o 
  -8  10   8       67.78       92.07     29.16 o 
  -7  10   8      170.59      193.03     34.73 o 
  -6  10   8      185.16      211.41     27.03 o 
  -5  10   8      135.24      115.57     24.33 o 
  -4  10   8       56.27       66.24     18.67 o 
  -3  10   8       23.62       38.25     15.44 o 
  -2  10   8        4.54       25.57     16.22 o 
  -1  10   8      204.62      153.86     18.61 o 
   0  10   8       29.31       52.21     17.20 o 
   1  10   8       35.94       19.00     18.32 o 
   2  10   8      109.13      120.03     23.01 o 
   3  10   8       13.79      -14.17     72.44 o 
   4  10   8       14.12      -30.37    100.75 o 
  -7  11   8       40.31       56.71     27.50 o 
  -6  11   8        0.27       45.05     26.88 o 
  -5  11   8       26.79       63.50     44.65 o 
  -4  11   8       71.84      114.67     25.67 o 
  -3  11   8        5.27       24.11     32.51 o 
  -2  11   8       17.57       32.49     21.52 o 
  -1  11   8        8.58        3.18     29.95 o 
   0  11   8        0.90       28.20     36.46 o 
   1  11   8       50.85        8.97     46.60 o 
 -16   1   9       72.42      -22.75     26.14 o 
 -15   1   9      261.88      265.05     28.40 o 
 -14   1   9       30.07       -9.74     26.01 o 
 -13   1   9      343.39      479.59     36.50 o 
 -12   1   9        3.23       -0.44     26.01 o 
 -11   1   9      363.86      446.41     22.74 o 
 -10   1   9     1072.11     1159.95     30.31 o 
  -9   1   9     1370.78     1390.61     31.43 o 
  -8   1   9      615.98      625.45     18.08 o 
  -7   1   9      312.41      341.07     13.09 o 
  -6   1   9     2119.99     2023.72     40.35 o 
  -5   1   9     3555.44     3525.82     66.99 o 
  -4   1   9      325.76      320.98     13.06 o 
  -3   1   9     4572.13     4529.03     85.06 o 
  -2   1   9     1231.45     1251.70     26.11 o 
  -1   1   9     1386.15     1358.68     29.98 o 
   0   1   9     2233.90     2228.59     43.42 o 
   1   1   9      100.82      132.42      8.12 o 
   2   1   9      630.45      598.05     17.20 o 
   3   1   9     1342.21     1049.34     28.29 o 
   4   1   9      391.03      455.95     20.57 o 
   5   1   9      446.50      358.21     19.38 o 
   6   1   9       31.10       -5.56     13.57 o 
   7   1   9      183.35      183.81     30.56 o 
   8   1   9       38.98      -31.86     29.27 o 
   9   1   9        6.09       26.45     47.57 o 
 -16   2   9       15.52      -39.56     26.37 o 
 -15   2   9       50.90      -11.63     25.94 o 
 -14   2   9       83.39       87.88     24.69 o 
 -13   2   9      185.51      215.03     31.62 o 
 -12   2   9       89.59       92.51     24.12 o 
 -11   2   9        9.86       18.66     10.73 o 
 -10   2   9       43.23       44.20      9.11 o 
  -9   2   9      724.78      707.49     20.30 o 
  -8   2   9      479.81      478.15     15.95 o 
  -7   2   9       33.53       61.65      8.46 o 
  -6   2   9      239.17      235.86     11.26 o 
  -5   2   9       90.69      116.80      7.99 o 
  -4   2   9       36.47       40.75      6.10 o 
  -3   2   9        0.79        5.56      5.76 o 
  -2   2   9      121.98      131.58      7.84 o 
  -1   2   9        4.13       10.81      5.98 o 
   0   2   9       87.70       99.37      7.43 o 
   1   2   9      990.57      974.16     21.97 o 
   2   2   9      203.57      178.78      8.96 o 
   3   2   9      418.75      457.82     18.85 o 
   4   2   9      352.83      352.92     22.20 o 
   5   2   9        5.17       12.79     12.60 o 
   6   2   9      141.69      113.90     16.68 o 
   7   2   9      159.12      104.43     18.52 o 
   8   2   9       30.97       15.70     23.69 o 
   9   2   9       45.24       35.97     35.21 o 
 -15   3   9        8.61       -6.31     25.79 o 
 -14   3   9       51.09       47.02     21.18 o 
 -13   3   9      957.78      936.49     43.68 o 
 -12   3   9       32.68        2.23     24.01 o 
 -11   3   9      779.89      829.52     30.30 o 
 -10   3   9      950.71      914.10     27.15 o 
  -9   3   9       70.56       79.83      8.72 o 
  -8   3   9     2301.90     2498.78     60.91 o 
  -7   3   9     1355.43     1346.50     29.45 o 
  -6   3   9      395.98      455.62     14.67 o 
  -5   3   9      265.57      313.20     12.15 o 
  -4   3   9       64.32       73.10      6.87 o 
  -3   3   9      676.14      729.51     18.62 o 
  -2   3   9       33.18       32.57      6.75 o 
  -1   3   9     1168.61     1216.33     25.87 o 
   0   3   9     1448.81     1367.27     28.52 o 
   1   3   9       92.94      128.74      7.67 o 
   2   3   9      371.34      416.25     19.33 o 
   3   3   9        6.44      -11.31      9.82 o 
   4   3   9        3.47        9.93     12.06 o 
   5   3   9       10.91       39.30     13.80 o 
   6   3   9       52.38       38.55     17.06 o 
   7   3   9        1.84        8.90     19.36 o 
   8   3   9       20.30        0.07     24.48 o 
   9   3   9        0.30       52.99     53.90 o 
 -15   4   9      112.99       68.04     30.31 o 
 -14   4   9      931.16      851.63     57.65 o 
 -13   4   9        9.26       -5.77     22.57 o 
 -12   4   9      225.17      218.73     26.39 o 
 -11   4   9      112.60      121.20     16.14 o 
 -10   4   9      336.71      355.44     24.02 o 
  -9   4   9        8.02       18.40      9.41 o 
  -8   4   9      116.01      109.97      8.66 o 
  -7   4   9     3100.33     2991.29     58.79 o 
  -6   4   9      714.91      784.16     22.87 o 
  -5   4   9     1551.07     1446.53     32.50 o 
  -4   4   9     2401.94     2341.09     46.17 o 
  -3   4   9       23.46       25.76      6.79 o 
  -2   4   9      266.95      239.69     12.29 o 
  -1   4   9     1439.64     1482.70     30.76 o 
   0   4   9       28.63       45.15      7.64 o 
   1   4   9       26.23       23.21      7.42 o 
   2   4   9        7.08       -2.94      6.31 o 
   3   4   9       72.11       53.31     11.09 o 
   4   4   9       21.00       25.13     13.31 o 
   5   4   9       76.34       90.29     15.34 o 
   6   4   9      314.13      352.44     26.38 o 
   7   4   9       24.85       52.84     21.30 o 
   8   4   9       12.62       54.47     26.40 o 
 -14   5   9      330.25      351.75     35.88 o 
 -13   5   9        2.93       -3.02     22.55 o 
 -12   5   9      140.09      158.13     18.50 o 
 -11   5   9       84.15      106.87     18.72 o 
 -10   5   9       58.34       12.16     12.51 o 
  -9   5   9        5.03       15.65      9.86 o 
  -8   5   9        3.90       11.59      7.97 o 
  -7   5   9       80.33       71.71      8.01 o 
  -6   5   9      572.39      472.85     16.46 o 
  -5   5   9      507.98      501.95     16.64 o 
  -4   5   9      562.51      608.58     18.21 o 
  -3   5   9     3183.23     3071.69     59.57 o 
  -2   5   9      420.43      446.56     15.24 o 
  -1   5   9      168.20      161.15      8.95 o 
   0   5   9       97.98       89.73      8.05 o 
   1   5   9      195.13      224.31     10.79 o 
   2   5   9      156.21      133.15      9.25 o 
   3   5   9        0.35        1.64     11.44 o 
   4   5   9       23.97       24.08     14.02 o 
   5   5   9        1.23        5.21     16.56 o 
   6   5   9       11.25       25.78     18.22 o 
   7   5   9       76.49      137.61     26.22 o 
   8   5   9        0.52       55.41     28.41 o 
 -14   6   9       47.89       51.22     39.96 o 
 -13   6   9      241.72      248.29     44.70 o 
 -12   6   9      655.89      678.56     46.09 o 
 -11   6   9      409.70      396.15     33.02 o 
 -10   6   9      517.19      378.53     35.85 o 
  -9   6   9     2387.27     2316.92    113.64 o 
  -8   6   9       75.14      105.51     10.85 o 
  -7   6   9      121.56      140.46     10.05 o 
  -6   6   9      379.76      409.44     17.05 o 
  -5   6   9       25.53       31.52      8.99 o 
  -4   6   9     1619.14     1597.09     39.74 o 
  -3   6   9        0.77       -1.14      7.87 o 
  -2   6   9      965.27     1009.08     24.30 o 
  -1   6   9      365.22      383.29     16.18 o 
   0   6   9     1019.30     1085.20     27.34 o 
   1   6   9     1173.04     1245.99     28.18 o 
   2   6   9       32.61       34.19      8.24 o 
   3   6   9      346.84      390.63     23.11 o 
   4   6   9      241.18      277.18     19.65 o 
   5   6   9        0.12       17.05     17.34 o 
   6   6   9       34.79       71.38     22.04 o 
   7   6   9       23.78       76.26     27.74 o 
 -13   7   9        2.15        4.50     49.75 o 
 -12   7   9        0.30       -8.13     35.33 o 
 -11   7   9       12.24       29.05     27.52 o 
 -10   7   9      215.99      242.83     23.63 o 
  -9   7   9       23.54       12.48     12.55 o 
  -8   7   9       33.56       56.33     16.44 o 
  -7   7   9      260.50      270.79     18.17 o 
  -6   7   9      350.93      384.63     17.75 o 
  -5   7   9       69.32       84.85     10.17 o 
  -4   7   9        1.75       -7.54      9.41 o 
  -3   7   9      320.60      317.85     17.05 o 
  -2   7   9       81.78      105.81      9.83 o 
  -1   7   9       72.27       72.25     10.10 o 
   0   7   9      309.30      309.02     17.12 o 
   1   7   9      239.40      262.44     14.10 o 
   2   7   9       29.83       57.37     10.92 o 
   3   7   9       39.98       60.80     22.94 o 
   4   7   9       24.63       31.28     20.29 o 
   5   7   9       83.65      121.14     31.15 o 
   6   7   9       74.14      145.93     27.40 o 
   7   7   9        4.95       63.76     30.81 o 
 -12   8   9       62.59       45.24     32.15 o 
 -11   8   9        5.69       21.19     28.34 o 
 -10   8   9       41.33        9.35     26.42 o 
  -9   8   9        4.58       18.79     24.19 o 
  -8   8   9       29.47       21.19     24.85 o 
  -7   8   9      646.73      626.51     34.56 o 
  -6   8   9      149.96      183.26     15.91 o 
  -5   8   9       62.29       51.06     10.83 o 
  -4   8   9      885.06      895.50     38.60 o 
  -3   8   9      420.06      498.67     21.17 o 
  -2   8   9      887.10      812.28     25.82 o 
  -1   8   9      467.80      489.02     27.33 o 
   0   8   9       15.28        9.55     12.09 o 
   1   8   9       44.67       28.71     11.62 o 
   2   8   9        2.28       29.34     12.73 o 
   3   8   9       23.36       40.85     25.61 o 
   4   8   9       40.50       70.95     40.10 o 
   5   8   9       30.43       55.63     25.99 o 
   6   8   9      178.85      230.79     41.95 o 
 -11   9   9      132.99      146.35     33.69 o 
 -10   9   9       39.33       47.91     29.22 o 
  -9   9   9        4.60        4.43     26.50 o 
  -8   9   9      147.36      153.45     26.31 o 
  -7   9   9       26.09       68.48     23.95 o 
  -6   9   9        0.37       38.15     22.57 o 
  -5   9   9        5.07       45.75     19.39 o 
  -4   9   9       17.10       26.16     14.43 o 
  -3   9   9        1.30       14.70     13.71 o 
  -2   9   9       66.16       63.17     13.38 o 
  -1   9   9        7.70       33.68     13.59 o 
   0   9   9      153.27      155.67     16.99 o 
   1   9   9       12.96       24.76     16.62 o 
   2   9   9      107.03      133.31     24.33 o 
   3   9   9       18.54       46.42     24.68 o 
   4   9   9       13.08       19.22     37.76 o 
  -9  10   9      187.78      193.39     31.67 o 
  -8  10   9       91.15       91.52     27.63 o 
  -7  10   9        0.26       55.29     25.52 o 
  -6  10   9       78.71      106.66     34.15 o 
  -5  10   9      153.71      184.59     22.56 o 
  -4  10   9       71.11       83.99     21.73 o 
  -3  10   9        0.71       13.72     21.17 o 
  -2  10   9       11.21       24.08     31.60 o 
  -1  10   9       23.77       46.58     18.04 o 
   0  10   9       97.96      128.62     19.73 o 
   1  10   9       52.95       80.81     24.07 o 
   2  10   9        3.83      -12.33     41.82 o 
  -6  11   9       76.26       76.42     32.17 o 
  -5  11   9       90.51      141.70     50.54 o 
  -4  11   9        7.23       17.50     26.50 o 
  -3  11   9      164.00      170.41     28.36 o 
  -2  11   9       32.47       62.05     25.94 o 
  -1  11   9       45.31       55.51     29.17 o 
   0  11   9       42.09       49.36     85.93 o 
 -16   0  10       16.89      -27.06     39.23 o 
 -15   0  10       22.80      -14.27     37.65 o 
 -14   0  10      249.96      300.12     41.19 o 
 -13   0  10      131.37      166.45     33.56 o 
 -12   0  10       57.89       54.34     29.95 o 
 -11   0  10     1621.31     1674.14     62.24 o 
 -10   0  10     3271.34     3260.48    105.60 o 
  -9   0  10     1280.75     1220.55     53.58 o 
  -8   0  10     7244.78     7389.68    299.96 o 
  -7   0  10    16750.28    16198.39    478.98 o 
  -6   0  10       37.24       37.19      9.48 o 
  -5   0  10     3110.54     3224.04     87.41 o 
  -4   0  10     8218.29     8158.09    214.37 o 
  -3   0  10      236.06      249.53     15.40 o 
  -2   0  10      674.89      687.20     24.68 o 
  -1   0  10        8.25       12.62      9.72 o 
   0   0  10      117.15      125.72     14.01 o 
   1   0  10        4.13       -5.18      9.99 o 
   2   0  10     1520.05     1651.67     51.69 o 
   3   0  10     1881.40     1847.37     79.45 o 
   4   0  10      512.27      618.65     29.11 o 
   5   0  10      319.18      409.32     60.36 o 
   6   0  10      263.18      175.91     41.68 o 
   7   0  10       30.63       14.66     41.68 o 
   8   0  10      198.93       92.27     46.28 o 
 -16   1  10      204.05      160.38     29.45 o 
 -15   1  10       25.53      -21.10     25.90 o 
 -14   1  10      493.30      533.94     40.04 o 
 -13   1  10      975.62     1110.34     49.24 o 
 -12   1  10      335.32      369.66     25.41 o 
 -11   1  10      329.39      311.61     19.89 o 
 -10   1  10      649.23      638.91     23.34 o 
  -9   1  10      384.60      398.04     16.16 o 
  -8   1  10     2964.92     2956.90     58.21 o 
  -7   1  10      142.84      172.57     10.03 o 
  -6   1  10     2312.41     2337.53     46.31 o 
  -5   1  10     2582.33     2464.90     48.17 o 
  -4   1  10     1832.78     1742.41     37.26 o 
  -3   1  10      829.58      856.84     22.68 o 
  -2   1  10     1240.74     1231.25     26.42 o 
  -1   1  10     3819.45     3889.84     73.79 o 
   0   1  10      601.86      551.95     16.93 o 
   1   1  10      755.70      730.52     20.07 o 
   2   1  10      900.18      831.30     23.47 o 
   3   1  10       77.60       57.63      8.00 o 
   4   1  10       61.46       44.78     11.91 o 
   5   1  10       32.49       50.13     13.92 o 
   6   1  10        5.76       -1.84     16.89 o 
   7   1  10      169.77      102.74     31.14 o 
   8   1  10       34.02       27.41     33.43 o 
 -15   2  10      962.06     1080.39     85.30 o 
 -14   2  10      687.84      777.48     47.49 o 
 -13   2  10      205.27      231.73     24.98 o 
 -12   2  10     2740.47     2612.52     78.27 o 
 -11   2  10     1032.69     1090.08     35.43 o 
 -10   2  10      153.84      145.47     10.88 o 
  -9   2  10      935.90      993.62     26.14 o 
  -8   2  10        1.58       20.85     10.09 o 
  -7   2  10      317.90      345.96     14.12 o 
  -6   2  10      925.46      908.16     21.92 o 
  -5   2  10     1672.61     1595.85     34.93 o 
  -4   2  10     1295.41     1366.01     32.85 o 
  -3   2  10     2073.08     2036.53     42.89 o 
  -2   2  10     3490.70     3391.76     69.08 o 
  -1   2  10      100.27       80.80      7.98 o 
   0   2  10     4637.34     4656.22     87.68 o 
   1   2  10     1820.54     1704.27     35.05 o 
   2   2  10        2.79        6.39      7.52 o 
   3   2  10       15.25        2.89     11.49 o 
   4   2  10       96.56       54.65     12.80 o 
   5   2  10        0.10       10.15     15.03 o 
   6   2  10        6.52       23.46     17.14 o 
   7   2  10        7.26        4.11     22.38 o 
   8   2  10        4.73       -9.11     31.17 o 
 -15   3  10       31.33       10.37     26.53 o 
 -14   3  10      211.08      230.11     23.81 o 
 -13   3  10      229.48      248.81     33.65 o 
 -12   3  10      615.13      612.64     39.16 o 
 -11   3  10      650.39      648.66     40.38 o 
 -10   3  10     1418.85     1363.31     35.71 o 
  -9   3  10     2582.05     2491.99     56.99 o 
  -8   3  10     3577.47     3609.26     73.97 o 
  -7   3  10     1029.33     1004.25     24.32 o 
  -6   3  10     5177.45     5283.81     99.69 o 
  -5   3  10      910.60      908.29     24.73 o 
  -4   3  10        7.90        7.35      6.91 o 
  -3   3  10      772.74      800.51     20.62 o 
  -2   3  10       12.67       15.17      6.96 o 
  -1   3  10      209.37      184.26      9.48 o 
   0   3  10      362.76      405.59     14.63 o 
   1   3  10      161.13      191.54     10.19 o 
   2   3  10        6.80        2.76      9.94 o 
   3   3  10      995.32      997.67     32.50 o 
   4   3  10       49.73       46.10     13.88 o 
   5   3  10      115.84       79.14     17.05 o 
   6   3  10      343.96      370.46     29.22 o 
   7   3  10      187.51      138.78     25.03 o 
   8   3  10        0.20       25.50     59.93 o 
 -15   4  10        2.53       -4.40     27.54 o 
 -14   4  10      306.98      295.36     29.04 o 
 -13   4  10       81.40       41.19     41.56 o 
 -12   4  10        0.40       -5.17     19.51 o 
 -11   4  10      902.36      872.13     36.41 o 
 -10   4  10     1440.89     1517.88     51.50 o 
  -9   4  10        9.94       23.25      9.58 o 
  -8   4  10      987.96     1040.67     30.49 o 
  -7   4  10     2151.40     2127.31     60.25 o 
  -6   4  10     1258.30     1251.99     29.71 o 
  -5   4  10      208.94      193.93     11.56 o 
  -4   4  10     1185.82     1184.80     27.88 o 
  -3   4  10      368.77      387.13     14.54 o 
  -2   4  10       21.99       27.59      8.42 o 
  -1   4  10        2.86        1.86      7.43 o 
   0   4  10      285.75      270.17     13.44 o 
   1   4  10       21.97       26.64      7.78 o 
   2   4  10      166.73      191.77     13.84 o 
   3   4  10       52.75       38.53     13.32 o 
   4   4  10       18.75       10.66     14.41 o 
   5   4  10      471.49      473.80     31.81 o 
   6   4  10        4.86       40.11     22.11 o 
   7   4  10      147.25      133.76     33.58 o 
   8   4  10        3.81       45.80     34.45 o 
 -14   5  10      864.03      784.58     56.59 o 
 -13   5  10      491.57      468.07     37.00 o 
 -12   5  10       17.86       41.59     20.75 o 
 -11   5  10      317.23      317.63     21.73 o 
 -10   5  10      393.16      456.95     32.32 o 
  -9   5  10        0.16        3.70     11.35 o 
  -8   5  10       69.37       55.63     10.44 o 
  -7   5  10      227.79      198.93     12.98 o 
  -6   5  10        8.93        9.78      8.39 o 
  -5   5  10      145.36      125.42      8.94 o 
  -4   5  10     1583.65     1563.14     33.43 o 
  -3   5  10       62.48       88.82      8.65 o 
  -2   5  10      392.35      372.65     15.22 o 
  -1   5  10     2384.47     2201.59     44.12 o 
   0   5  10      362.81      335.32     15.82 o 
   1   5  10       61.86       53.67      8.48 o 
   2   5  10     1017.68      931.81     27.14 o 
   3   5  10       57.25       14.98     14.09 o 
   4   5  10       73.45       66.92     16.04 o 
   5   5  10       16.18       -5.88     18.63 o 
   6   5  10        0.44       19.06     29.38 o 
   7   5  10        3.47       39.95     41.67 o 
 -14   6  10      328.72      325.16     36.96 o 
 -13   6  10       18.09       -7.51     28.39 o 
 -12   6  10       88.69      137.06     23.34 o 
 -11   6  10      462.45      397.37     42.92 o 
 -10   6  10      171.07      154.63     18.17 o 
  -9   6  10      130.18      136.70     13.27 o 
  -8   6  10      307.24      308.09     19.91 o 
  -7   6  10       20.37       30.19     10.61 o 
  -6   6  10       87.29       79.17     10.05 o 
  -5   6  10      492.86      489.83     19.85 o 
  -4   6  10        4.73       -4.39      8.46 o 
  -3   6  10      936.96      848.72     23.58 o 
  -2   6  10       62.20       57.52      9.09 o 
  -1   6  10       64.76       56.17      9.17 o 
   0   6  10       27.19       24.98      9.82 o 
   1   6  10       17.27       27.69      9.79 o 
   2   6  10      176.12      157.15     11.31 o 
   3   6  10       50.62       47.83     15.78 o 
   4   6  10      100.64       83.66     19.01 o 
   5   6  10        1.70       30.84     22.46 o 
   6   6  10        0.22       61.44     26.01 o 
 -13   7  10        1.14       -7.30     29.82 o 
 -12   7  10      179.28      140.08     29.92 o 
 -11   7  10      563.88      526.54     40.98 o 
 -10   7  10       26.70       48.42     20.31 o 
  -9   7  10     1386.82     1275.02     43.64 o 
  -8   7  10      488.96      567.60     27.40 o 
  -7   7  10      159.17      141.56     13.32 o 
  -6   7  10     1011.02      956.77     39.10 o 
  -5   7  10      249.82      305.53     16.35 o 
  -4   7  10      365.24      291.10     16.92 o 
  -3   7  10      194.79      209.28     12.68 o 
  -2   7  10      247.30      269.59     15.90 o 
  -1   7  10      303.12      294.04     17.32 o 
   0   7  10        7.97        3.38     11.51 o 
   1   7  10      313.18      332.79     18.07 o 
   2   7  10       55.20       54.39     11.66 o 
   3   7  10       51.59       57.17     23.86 o 
   4   7  10      143.51      173.46     22.47 o 
   5   7  10        8.48       36.38     28.60 o 
   6   7  10       22.02      105.90     34.43 o 
 -12   8  10        7.69       42.61     37.42 o 
 -11   8  10       13.43       48.01     33.50 o 
 -10   8  10        0.05       14.82     27.10 o 
  -9   8  10       12.62       -4.04     24.66 o 
  -8   8  10       14.26        7.09     23.58 o 
  -7   8  10        2.77       -0.56     17.79 o 
  -6   8  10      438.59      397.37     24.04 o 
  -5   8  10      355.62      367.54     23.01 o 
  -4   8  10       47.11       41.25     13.07 o 
  -3   8  10      700.81      644.35     25.99 o 
  -2   8  10       22.56       38.05     13.12 o 
  -1   8  10      155.59      112.68     13.05 o 
   0   8  10      143.93       88.27     27.42 o 
   1   8  10        1.63        6.68     16.18 o 
   2   8  10        0.04       -7.82     24.07 o 
   3   8  10       29.48       93.63     28.64 o 
   4   8  10       49.09       99.01     52.06 o 
 -10   9  10       11.45        5.19     37.33 o 
  -9   9  10        3.54        9.78     45.05 o 
  -8   9  10       63.67       76.45     34.22 o 
  -7   9  10        6.26       51.90     30.37 o 
  -6   9  10      187.60      209.52     23.40 o 
  -5   9  10        0.00       13.81     17.99 o 
  -4   9  10      319.36      315.70     24.04 o 
  -3   9  10       19.10       28.73     15.16 o 
  -2   9  10        5.33       12.72     14.76 o 
  -1   9  10       73.22       69.31     14.16 o 
   0   9  10       30.21       34.89     28.51 o 
   1   9  10        8.85       44.23     21.65 o 
   2   9  10       55.42       77.29     45.33 o 
   3   9  10        1.01       23.60     27.23 o 
  -8  10  10       74.30       90.15     50.16 o 
  -7  10  10       16.93       19.28     36.44 o 
  -6  10  10        2.44        3.16     34.96 o 
  -5  10  10       32.00       31.77     49.36 o 
  -4  10  10       23.42       24.76     22.95 o 
  -3  10  10       17.42       15.71     22.93 o 
  -2  10  10       89.46       97.78     23.40 o 
  -1  10  10        0.62        1.09     22.64 o 
   0  10  10       48.51       58.61     33.22 o 
   1  10  10        8.87       36.43     28.24 o 
 -15   1  11       52.27       17.56     28.95 o 
 -14   1  11      192.37      236.24     27.60 o 
 -13   1  11      121.76      117.84     24.21 o 
 -12   1  11      843.92      876.41     43.55 o 
 -11   1  11       21.84        4.51     14.25 o 
 -10   1  11      326.47      340.43     18.29 o 
  -9   1  11      771.18      728.47     23.88 o 
  -8   1  11      151.19      166.30     10.07 o 
  -7   1  11      238.75      250.87     12.79 o 
  -6   1  11      676.32      665.87     20.10 o 
  -5   1  11      288.76      289.79     13.05 o 
  -4   1  11     1654.39     1649.97     36.13 o 
  -3   1  11      266.43      280.04     13.63 o 
  -2   1  11      941.71      985.51     26.24 o 
  -1   1  11       81.00       57.17      8.40 o 
   0   1  11      487.47      571.30     18.47 o 
   1   1  11      305.26      306.05     16.35 o 
   2   1  11        2.43       12.75      8.71 o 
   3   1  11       30.84       50.17      9.43 o 
   4   1  11      296.58      245.45     18.79 o 
   5   1  11      116.46      157.28     16.79 o 
   6   1  11       58.40       59.11     29.92 o 
   7   1  11        7.10       18.92     31.90 o 
 -15   2  11       48.64        6.40     27.09 o 
 -14   2  11       44.00       24.28     27.38 o 
 -13   2  11      226.12      204.78     25.68 o 
 -12   2  11        0.41      -23.79     15.86 o 
 -11   2  11        8.55        7.32     13.87 o 
 -10   2  11       13.23        4.93     15.36 o 
  -9   2  11      477.54      460.66     19.69 o 
  -8   2  11      189.90      221.86     15.96 o 
  -7   2  11      660.45      683.10     19.62 o 
  -6   2  11      957.85      902.95     22.41 o 
  -5   2  11      399.26      360.05     14.03 o 
  -4   2  11        8.60       12.65      7.42 o 
  -3   2  11     1802.35     1847.37     39.86 o 
  -2   2  11      141.46      142.49      8.78 o 
  -1   2  11      124.34      138.25      9.01 o 
   0   2  11      126.91      104.84      8.92 o 
   1   2  11       41.57       33.53      8.96 o 
   2   2  11        0.64        3.70      8.37 o 
   3   2  11        5.42      -12.67     13.84 o 
   4   2  11       11.83       -8.64     15.06 o 
   5   2  11       45.23       33.60     18.26 o 
   6   2  11        5.84       26.29     22.28 o 
   7   2  11       83.83       87.86     32.57 o 
 -15   3  11       27.18        8.56     28.16 o 
 -14   3  11      354.96      393.71     30.55 o 
 -13   3  11      579.44      555.51     43.47 o 
 -12   3  11      172.93      217.32     23.16 o 
 -11   3  11       33.90       47.62     14.31 o 
 -10   3  11        1.34       -1.40     12.42 o 
  -9   3  11      369.51      408.12     23.72 o 
  -8   3  11        8.62        4.88      9.95 o 
  -7   3  11      511.88      489.50     18.52 o 
  -6   3  11      589.55      595.85     18.21 o 
  -5   3  11     1166.54     1074.61     26.33 o 
  -4   3  11      772.67      767.91     21.04 o 
  -3   3  11      238.49      227.67     12.22 o 
  -2   3  11     1394.41     1364.51     29.65 o 
  -1   3  11       38.89       41.67      8.81 o 
   0   3  11       12.88       12.09      8.36 o 
   1   3  11      241.81      200.79     10.98 o 
   2   3  11       93.30      114.62     13.81 o 
   3   3  11      151.50      152.16     16.69 o 
   4   3  11       70.18       42.04     16.56 o 
   5   3  11       50.05       93.54     19.22 o 
   6   3  11      166.05      157.85     24.79 o 
   7   3  11       30.33       -4.45     38.09 o 
 -14   4  11       97.95       60.22     26.80 o 
 -13   4  11       92.30      102.83     24.58 o 
 -12   4  11       68.07       69.69     21.19 o 
 -11   4  11      897.34      861.44     36.51 o 
 -10   4  11      544.66      583.85     27.23 o 
  -9   4  11       11.24        8.01     16.30 o 
  -8   4  11      866.42      801.47     26.81 o 
  -7   4  11      903.61      919.27     31.35 o 
  -6   4  11       42.24       34.21      8.27 o 
  -5   4  11      119.20      131.57      9.13 o 
  -4   4  11       54.62       60.54      8.44 o 
  -3   4  11      234.34      216.05     12.22 o 
  -2   4  11       20.99       26.83      8.34 o 
  -1   4  11      447.90      513.25     18.42 o 
   0   4  11      523.74      463.07     16.90 o 
   1   4  11      441.94      528.53     17.70 o 
   2   4  11      619.80      701.39     31.78 o 
   3   4  11       11.78       -0.24     16.09 o 
   4   4  11        8.13       36.56     17.85 o 
   5   4  11      152.54      175.37     21.21 o 
   6   4  11        5.91       14.16     32.77 o 
   7   4  11       24.89       82.00     34.19 o 
 -14   5  11       56.63       61.23     31.89 o 
 -13   5  11      185.15      195.51     26.23 o 
 -12   5  11      212.23      242.36     20.47 o 
 -11   5  11      220.83      246.45     28.47 o 
 -10   5  11       61.98       94.74     18.42 o 
  -9   5  11      563.08      562.46     29.68 o 
  -8   5  11      343.41      321.43     19.78 o 
  -7   5  11      398.17      369.84     18.63 o 
  -6   5  11       32.09       38.11      9.35 o 
  -5   5  11       92.38       92.24      9.18 o 
  -4   5  11      225.37      225.59     11.63 o 
  -3   5  11       12.03       -0.99      8.70 o 
  -2   5  11      222.35      215.45     11.49 o 
  -1   5  11       36.15       48.18      9.19 o 
   0   5  11      115.45      152.80     10.66 o 
   1   5  11      386.11      403.72     18.36 o 
   2   5  11        3.41        0.51     14.07 o 
   3   5  11      270.12      364.32     26.21 o 
   4   5  11        5.91       -0.85     18.82 o 
   5   5  11        3.30       26.73     25.54 o 
   6   5  11        2.71       36.32     25.94 o 
 -13   6  11      116.37      132.73     31.69 o 
 -12   6  11       46.07       76.28     24.16 o 
 -11   6  11        5.09       30.65     25.69 o 
 -10   6  11        0.45        4.53     17.16 o 
  -9   6  11      433.41      384.61     24.12 o 
  -8   6  11       52.51       68.19     12.45 o 
  -7   6  11       94.11       68.20     12.16 o 
  -6   6  11      721.55      666.36     24.99 o 
  -5   6  11      818.16      848.30     34.48 o 
  -4   6  11       87.22       83.12     10.57 o 
  -3   6  11      796.82      836.43     24.78 o 
  -2   6  11       89.98      109.62     11.04 o 
  -1   6  11      226.61      198.79     11.95 o 
   0   6  11       24.24       19.33     10.53 o 
   1   6  11        4.92        0.21     11.12 o 
   2   6  11        6.72       -2.33     19.49 o 
   3   6  11       77.94       40.19     21.24 o 
   4   6  11      165.78      187.82     24.49 o 
   5   6  11       24.46       82.15     25.35 o 
 -12   7  11      166.58      145.64     31.00 o 
 -11   7  11       12.79       49.68     21.25 o 
 -10   7  11       82.95      137.64     21.18 o 
  -9   7  11      140.50      141.51     17.35 o 
  -8   7  11       18.28       46.74     26.93 o 
  -7   7  11       17.66       13.48     12.87 o 
  -6   7  11        1.36        1.02     12.64 o 
  -5   7  11      414.36      437.78     23.41 o 
  -4   7  11       33.08       58.35     12.79 o 
  -3   7  11       15.43       32.15     12.60 o 
  -2   7  11       56.77       62.92     11.59 o 
  -1   7  11      100.64      110.57     11.89 o 
   0   7  11        8.15        4.67     12.58 o 
   1   7  11       73.92       95.09     16.47 o 
   2   7  11       59.05       56.34     21.53 o 
   3   7  11       66.41      102.57     23.50 o 
   4   7  11       56.41      102.52     28.24 o 
 -11   8  11      445.82      519.57     51.26 o 
 -10   8  11      191.60      277.15     39.44 o 
  -9   8  11        1.80       10.70     28.85 o 
  -8   8  11      411.29      409.03     38.71 o 
  -7   8  11      176.49      226.89     20.40 o 
  -6   8  11      300.27      277.70     22.95 o 
  -5   8  11       26.79       52.69     15.59 o 
  -4   8  11      115.04      120.62     15.61 o 
  -3   8  11      265.79      318.28     20.48 o 
  -2   8  11       83.49      116.30     14.90 o 
  -1   8  11      150.85      190.29     15.92 o 
   0   8  11       20.24       39.11     18.63 o 
   1   8  11       26.68       43.47     26.30 o 
   2   8  11      151.51      234.68     34.31 o 
   3   8  11       13.62       85.06     56.84 o 
  -9   9  11       14.21       51.22     41.31 o 
  -8   9  11       70.24       55.14     26.43 o 
  -7   9  11      311.69      280.59     26.44 o 
  -6   9  11        0.96       13.73     23.96 o 
  -5   9  11      530.49      539.10     38.41 o 
  -4   9  11      139.42      192.67     19.79 o 
  -3   9  11       12.57       38.31     18.60 o 
  -2   9  11       43.60       55.50     17.38 o 
  -1   9  11      119.95      135.88     23.07 o 
   0   9  11       10.57       19.30     26.18 o 
   1   9  11        0.79       81.75     27.45 o 
   2   9  11        3.49       59.72     51.17 o 
  -7  10  11        2.92       64.05     35.93 o 
  -6  10  11       53.68       67.76     28.81 o 
  -5  10  11       92.14      100.58     48.04 o 
  -4  10  11        2.12       33.14     30.95 o 
  -3  10  11      105.31      110.90     25.80 o 
  -2  10  11       50.40       85.92     25.63 o 
  -1  10  11       11.32       23.57     53.86 o 
 -15   0  12      215.66      266.34     45.55 o 
 -14   0  12     1531.96     1796.16    279.25 o 
 -13   0  12      804.41      889.68     68.81 o 
 -12   0  12       18.26       -9.61     38.37 o 
 -11   0  12     1584.86     1603.34     79.57 o 
 -10   0  12      615.18      606.66     40.27 o 
  -9   0  12       61.05       59.54     17.74 o 
  -8   0  12       21.86       26.16     13.07 o 
  -7   0  12     2837.92     2867.24    128.87 o 
  -6   0  12      653.58      692.12     28.83 o 
  -5   0  12     2177.30     2287.65     65.03 o 
  -4   0  12     1787.58     1656.41     49.33 o 
  -3   0  12       12.22       -7.73     11.73 o 
  -2   0  12     1628.12     1755.13     60.58 o 
  -1   0  12     3502.39     3306.19    131.65 o 
   0   0  12      551.95      429.28     29.24 o 
   1   0  12      499.31      557.40     30.50 o 
   2   0  12     2068.71     1940.54    135.44 o 
   3   0  12       76.98       43.99     15.27 o 
   4   0  12       63.17       64.74     18.43 o 
   5   0  12        6.70       36.22     41.68 o 
   6   0  12       46.71       50.30     46.85 o 
   7   0  12        0.06       43.69     48.58 o 
 -15   1  12       31.24       13.08     28.12 o 
 -14   1  12      495.81      566.64     45.59 o 
 -13   1  12        4.19      -16.20     33.85 o 
 -12   1  12      947.48      935.64     44.61 o 
 -11   1  12     1467.24     1390.95     48.29 o 
 -10   1  12      696.03      685.76     24.99 o 
  -9   1  12      564.98      549.37     20.60 o 
  -8   1  12      735.18      783.23     21.90 o 
  -7   1  12     2446.43     2275.42     46.50 o 
  -6   1  12      880.52      855.30     22.24 o 
  -5   1  12      892.26      884.31     22.35 o 
  -4   1  12     1016.30      990.83     27.01 o 
  -3   1  12     1474.44     1384.01     34.56 o 
  -2   1  12       16.29       18.04      9.40 o 
  -1   1  12       34.11       31.37     10.10 o 
   0   1  12      382.95      369.99     18.47 o 
   1   1  12      131.15      138.86     11.81 o 
   2   1  12      181.04      153.06     13.62 o 
   3   1  12       50.54       37.36     13.54 o 
   4   1  12       30.25       55.80     18.32 o 
   5   1  12       85.21      131.17     24.41 o 
   6   1  12        0.70      -19.47     30.66 o 
 -15   2  12       10.32        1.31     32.44 o 
 -14   2  12       17.49       -7.72     26.76 o 
 -13   2  12      418.92      490.38     36.55 o 
 -12   2  12      743.19      762.28     39.90 o 
 -11   2  12       76.33       82.43     14.68 o 
 -10   2  12     1431.59     1400.09     42.55 o 
  -9   2  12     3232.21     3266.81     69.92 o 
  -8   2  12      858.98      849.91     24.91 o 
  -7   2  12      211.59      232.84     14.55 o 
  -6   2  12     5632.56     5395.53    120.58 o 
  -5   2  12      714.97      684.02     24.00 o 
  -4   2  12      608.79      653.64     21.39 o 
  -3   2  12      495.40      457.81     17.10 o 
  -2   2  12       88.21       61.93      9.70 o 
  -1   2  12       83.75       68.73      9.33 o 
   0   2  12      333.49      420.89     18.33 o 
   1   2  12      375.65      408.54     19.62 o 
   2   2  12      148.59      188.39     13.27 o 
   3   2  12      460.13      528.83     29.87 o 
   4   2  12      194.28      199.38     19.74 o 
   5   2  12        5.21       19.51     21.49 o 
   6   2  12        5.13       25.28     32.31 o 
 -15   3  12      484.18      486.68     36.08 o 
 -14   3  12       47.89       49.76     27.13 o 
 -13   3  12      197.73      183.19     25.91 o 
 -12   3  12      978.85      832.51     44.40 o 
 -11   3  12      247.94      234.40     17.19 o 
 -10   3  12        0.19       10.09     17.85 o 
  -9   3  12        4.92       18.75     11.67 o 
  -8   3  12      641.79      674.91     25.08 o 
  -7   3  12       10.16       21.80      9.59 o 
  -6   3  12     1042.57      985.66     29.07 o 
  -5   3  12      195.63      193.16     11.94 o 
  -4   3  12      833.26      851.88     23.11 o 
  -3   3  12     1950.70     1896.56     41.58 o 
  -2   3  12      432.44      399.44     16.53 o 
  -1   3  12       42.60       50.47      9.42 o 
   0   3  12      612.61      614.11     21.29 o 
   1   3  12      487.01      418.35     19.57 o 
   2   3  12       24.20       27.56     15.99 o 
   3   3  12      186.70      170.87     18.98 o 
   4   3  12        2.06        6.99     18.46 o 
   5   3  12       23.50       29.52     22.86 o 
   6   3  12       17.29       34.78     32.66 o 
 -14   4  12      310.16      362.53     38.89 o 
 -13   4  12      997.32      994.35     71.03 o 
 -12   4  12       72.10       95.91     22.51 o 
 -11   4  12      363.04      463.88     31.83 o 
 -10   4  12      398.44      412.25     23.37 o 
  -9   4  12      126.86      127.09     13.45 o 
  -8   4  12       32.79       45.14     18.11 o 
  -7   4  12       42.07       42.57     11.19 o 
  -6   4  12      142.61      163.25     11.16 o 
  -5   4  12      485.80      466.37     17.42 o 
  -4   4  12      369.31      349.01     15.88 o 
  -3   4  12       92.00       97.43      9.67 o 
  -2   4  12      584.13      572.90     18.90 o 
  -1   4  12      394.59      400.27     17.30 o 
   0   4  12      165.89      136.64     12.47 o 
   1   4  12      146.79      145.72     12.10 o 
   2   4  12      236.65      206.28     19.33 o 
   3   4  12       11.48        8.80     18.23 o 
   4   4  12       10.35       20.13     19.88 o 
   5   4  12       12.44       40.87     24.28 o 
   6   4  12        7.28       28.14     33.22 o 
 -14   5  12        2.88      -16.28     31.42 o 
 -13   5  12      330.67      317.11     29.22 o 
 -12   5  12       30.20       70.69     23.48 o 
 -11   5  12      734.89      688.56     46.29 o 
 -10   5  12     1572.28     1543.63     46.98 o 
  -9   5  12       13.41       -0.65     14.24 o 
  -8   5  12     2211.30     2038.03     55.22 o 
  -7   5  12      871.36      923.97     31.43 o 
  -6   5  12      164.43      134.00     12.53 o 
  -5   5  12      493.04      509.78     22.45 o 
  -4   5  12      320.90      347.67     19.53 o 
  -3   5  12       38.22       37.37     11.58 o 
  -2   5  12        3.11        2.47     10.42 o 
  -1   5  12        0.07        5.61     11.40 o 
   0   5  12       12.24       15.52     12.00 o 
   1   5  12       56.51       58.29     11.77 o 
   2   5  12      192.59      273.02     26.00 o 
   3   5  12      119.22      122.84     20.73 o 
   4   5  12      211.00      240.10     54.49 o 
   5   5  12      131.64      143.81     30.67 o 
 -13   6  12       77.61      108.91     31.34 o 
 -12   6  12       14.32       38.69     28.24 o 
 -11   6  12       19.15       17.20     20.30 o 
 -10   6  12       16.47       34.23     18.98 o 
  -9   6  12      278.43      245.40     18.26 o 
  -8   6  12      343.90      326.02     21.22 o 
  -7   6  12       57.48       57.31     13.00 o 
  -6   6  12      165.82      152.82     13.70 o 
  -5   6  12      579.87      553.48     24.40 o 
  -4   6  12       46.16       60.55     12.35 o 
  -3   6  12       83.90       61.42     12.63 o 
  -2   6  12      159.58      150.14     13.40 o 
  -1   6  12        0.80       -3.29     15.67 o 
   0   6  12       43.91       32.70     13.86 o 
   1   6  12        3.59        1.45     13.16 o 
   2   6  12       28.52       39.73     21.15 o 
   3   6  12       24.28       26.04     22.57 o 
   4   6  12        0.29       19.31     24.03 o 
 -12   7  12      113.98      122.50     31.59 o 
 -11   7  12        6.12       57.44     28.42 o 
 -10   7  12       12.35       36.81     21.38 o 
  -9   7  12       14.37       28.76     19.87 o 
  -8   7  12      151.91      135.84     15.91 o 
  -7   7  12       17.48       38.50     14.38 o 
  -6   7  12       29.97       33.88     14.14 o 
  -5   7  12      157.30      191.42     15.60 o 
  -4   7  12      173.58      190.56     15.30 o 
  -3   7  12      568.07      568.80     31.62 o 
  -2   7  12      410.88      415.68     26.89 o 
  -1   7  12       13.00       11.55     17.45 o 
   0   7  12      826.41      788.65     84.97 o 
   1   7  12       21.36       37.20     17.82 o 
   2   7  12       59.64      121.23     24.38 o 
   3   7  12        1.45       33.61     25.33 o 
 -10   8  12       25.89       79.45     28.04 o 
  -9   8  12      138.17      169.11     34.58 o 
  -8   8  12       30.44       79.40     21.69 o 
  -7   8  12       61.36       58.42     21.48 o 
  -6   8  12       65.80       92.86     16.73 o 
  -5   8  12       43.04       45.48     16.27 o 
  -4   8  12       24.44       49.44     16.30 o 
  -3   8  12        0.78       32.95     15.39 o 
  -2   8  12       33.64       52.54     17.57 o 
  -1   8  12        1.70       -4.88     39.84 o 
   0   8  12        6.92        0.54     29.29 o 
   1   8  12        5.64       45.19     35.45 o 
   2   8  12        1.61       88.76     46.73 o 
  -8   9  12      128.91      172.60     31.10 o 
  -7   9  12       77.07      122.35     26.10 o 
  -6   9  12       39.90       46.99     24.41 o 
  -5   9  12        3.11       52.06     29.25 o 
  -4   9  12       27.01       66.76     22.11 o 
  -3   9  12        5.58       15.14     22.05 o 
  -2   9  12       33.90       65.68     24.35 o 
  -1   9  12       97.40       58.29     53.51 o 
   0   9  12       83.90      176.39     45.03 o 
 -15   1  13       50.00       29.94     30.72 o 
 -14   1  13      102.95      127.93     29.12 o 
 -13   1  13      290.61      312.89     28.05 o 
 -12   1  13       15.41        3.68     22.11 o 
 -11   1  13      553.20      565.21     34.43 o 
 -10   1  13       70.71       76.19     13.77 o 
  -9   1  13       26.29       34.89     13.32 o 
  -8   1  13     2222.62     2134.04     48.34 o 
  -7   1  13        8.40       17.40      8.92 o 
  -6   1  13     1077.14     1063.08     26.21 o 
  -5   1  13      866.12      756.69     23.46 o 
  -4   1  13      279.44      303.52     16.10 o 
  -3   1  13      689.36      673.91     25.29 o 
  -2   1  13       62.30       23.65     10.64 o 
  -1   1  13      226.34      253.92     17.99 o 
   0   1  13      206.34      177.79     13.57 o 
   1   1  13        3.01        6.85     11.92 o 
   2   1  13      230.84      237.18     16.45 o 
   3   1  13        1.32       21.57     18.50 o 
   4   1  13       22.02       73.55     20.80 o 
   5   1  13       34.03       29.55     32.01 o 
 -14   2  13       11.05       -1.05     26.77 o 
 -13   2  13      147.61      148.42     25.91 o 
 -12   2  13      116.60      131.29     24.54 o 
 -11   2  13        5.87       -5.95     23.25 o 
 -10   2  13      272.73      250.97     20.78 o 
  -9   2  13      805.91      732.84     28.80 o 
  -8   2  13       59.73       77.57     11.82 o 
  -7   2  13      345.18      342.82     19.63 o 
  -6   2  13        3.84       20.83      9.81 o 
  -5   2  13        0.96        2.64      9.57 o 
  -4   2  13        2.78       -7.36     11.27 o 
  -3   2  13        7.58       -7.05     10.02 o 
  -2   2  13      331.22      301.54     17.25 o 
  -1   2  13       74.05      105.09     13.03 o 
   0   2  13       66.07      101.72     13.01 o 
   1   2  13      197.51      202.02     14.79 o 
   2   2  13       26.94       58.01     12.03 o 
   3   2  13      103.44      125.38     21.33 o 
   4   2  13        1.04       27.71     21.88 o 
   5   2  13        1.35       11.50     32.04 o 
 -14   3  13      263.86      296.16     31.71 o 
 -13   3  13       53.15       86.60     26.88 o 
 -12   3  13      115.83       96.81     18.29 o 
 -11   3  13      507.30      486.13     29.92 o 
 -10   3  13      232.21      221.75     16.45 o 
  -9   3  13       42.17       45.71     13.21 o 
  -8   3  13      152.27      161.52     13.73 o 
  -7   3  13       68.14       85.63     15.12 o 
  -6   3  13       66.68       76.55     11.40 o 
  -5   3  13       31.06       27.49     10.14 o 
  -4   3  13      227.82      239.05     14.40 o 
  -3   3  13        6.75        6.14     10.03 o 
  -2   3  13       45.67       90.64     14.18 o 
  -1   3  13      134.55      156.13     13.73 o 
   0   3  13        9.38       -7.32     12.22 o 
   1   3  13       10.16       47.37     12.13 o 
   2   3  13      163.14      176.16     19.71 o 
   3   3  13        0.22       10.74     27.01 o 
   4   3  13       19.66       57.19     23.36 o 
   5   3  13        3.44       16.50     32.25 o 
 -14   4  13       29.22       32.64     43.02 o 
 -13   4  13       32.56       65.12     25.74 o 
 -12   4  13       26.59       32.57     22.91 o 
 -11   4  13       37.35       12.84     21.43 o 
 -10   4  13       34.00       14.29     16.25 o 
  -9   4  13       37.95       37.27     13.40 o 
  -8   4  13      237.24      203.74     18.97 o 
  -7   4  13      452.18      461.65     22.47 o 
  -6   4  13       84.92       97.48     12.39 o 
  -5   4  13      680.71      700.79     25.44 o 
  -4   4  13      503.96      500.14     22.52 o 
  -3   4  13       16.35       11.93     11.68 o 
  -2   4  13      263.04      306.03     19.32 o 
  -1   4  13      147.83      146.35     15.11 o 
   0   4  13       71.81       70.61     13.34 o 
   1   4  13       19.70       29.29     12.20 o 
   2   4  13       38.19       60.38     19.17 o 
   3   4  13        4.22       17.84     21.78 o 
   4   4  13        3.58       54.77     24.22 o 
 -13   5  13       20.80       29.26     45.02 o 
 -12   5  13      210.94      218.40     26.69 o 
 -11   5  13       10.41       -0.34     21.58 o 
 -10   5  13        0.83       -6.93     23.90 o 
  -9   5  13      140.05      120.02     15.08 o 
  -8   5  13        9.96       28.15     12.78 o 
  -7   5  13       88.07       95.92     13.62 o 
  -6   5  13      102.66      127.98     13.49 o 
  -5   5  13      180.73      192.94     14.26 o 
  -4   5  13       29.42       32.92     12.47 o 
  -3   5  13      263.10      290.11     17.96 o 
  -2   5  13      144.57      168.21     15.32 o 
  -1   5  13       91.89      110.43     15.22 o 
   0   5  13       76.72       68.95     15.43 o 
   1   5  13        5.35        6.36     24.02 o 
   2   5  13      126.97      139.32     23.38 o 
   3   5  13        0.29       19.56     24.12 o 
   4   5  13        3.51       33.71     32.50 o 
 -12   6  13      349.70      355.31     47.63 o 
 -11   6  13        7.06       -8.76     21.19 o 
 -10   6  13      393.54      333.97     25.51 o 
  -9   6  13      713.47      690.90     30.22 o 
  -8   6  13       21.19       33.67     14.19 o 
  -7   6  13      211.74      223.27     18.00 o 
  -6   6  13      158.73      160.18     15.43 o 
  -5   6  13      156.49      141.16     14.44 o 
  -4   6  13        1.97        9.74     13.08 o 
  -3   6  13       74.10       85.16     15.76 o 
  -2   6  13      103.56      107.91     15.99 o 
  -1   6  13        0.49        7.74     15.46 o 
   0   6  13       93.76      134.98     19.06 o 
   1   6  13       43.13       54.74     22.85 o 
   2   6  13       32.55       24.50     23.82 o 
   3   6  13       79.11      115.28     26.72 o 
 -11   7  13      149.19      162.99     32.38 o 
 -10   7  13       73.50       81.94     22.94 o 
  -9   7  13       60.12       52.39     21.51 o 
  -8   7  13       18.71       13.50     17.71 o 
  -7   7  13      540.67      489.11     27.64 o 
  -6   7  13       46.81       81.92     16.12 o 
  -5   7  13      122.27      108.45     16.44 o 
  -4   7  13       25.62       28.81     14.71 o 
  -3   7  13       97.57      117.35     17.74 o 
  -2   7  13        0.74       22.46     16.35 o 
  -1   7  13       27.78       37.24     19.56 o 
   0   7  13        1.53       -7.82     19.13 o 
   1   7  13        1.07       35.54     25.16 o 
   2   7  13        4.48       88.29     26.64 o 
  -9   8  13       11.24       34.85     26.41 o 
  -8   8  13       59.48       88.80     24.85 o 
  -7   8  13      201.46      208.33     29.52 o 
  -6   8  13      141.46      150.20     23.03 o 
  -5   8  13      202.12      208.66     23.77 o 
  -4   8  13      375.09      465.53     41.10 o 
  -3   8  13       26.84       45.36     21.05 o 
  -2   8  13       42.45       53.08     37.55 o 
  -1   8  13       15.97       15.57     37.17 o 
   0   8  13        2.89       63.86     39.92 o 
  -6   9  13       49.57       36.66     23.88 o 
  -5   9  13       12.53       39.56     23.71 o 
  -4   9  13       29.39       36.51     36.18 o 
  -3   9  13        6.27       14.43     26.72 o 
 -14   0  14       18.52       39.64     78.18 o 
 -13   0  14      167.62      153.37     84.22 o 
 -12   0  14      251.45      264.90     36.90 o 
 -11   0  14     1921.89     1815.76    126.47 o 
 -10   0  14      955.54      974.35     59.19 o 
  -9   0  14      509.97      547.95     45.13 o 
  -8   0  14     4062.94     3946.44    154.57 o 
  -7   0  14      256.86      267.96     29.78 o 
  -6   0  14      198.20      154.66     19.83 o 
  -5   0  14      326.06      366.53     54.14 o 
  -4   0  14     1550.12     1524.19     58.36 o 
  -3   0  14       55.09       77.16     19.14 o 
  -2   0  14        0.86       -4.64     18.30 o 
  -1   0  14        0.66        1.02     18.44 o 
   0   0  14       16.14       35.94     19.10 o 
   1   0  14      823.50      947.50     51.45 o 
   2   0  14       52.45      100.12     30.76 o 
   3   0  14      165.55      154.93     45.42 o 
   4   0  14        1.79       50.01     47.14 o 
 -14   1  14      734.52      786.70     50.15 o 
 -13   1  14      362.77      392.63     34.20 o 
 -12   1  14       71.59       65.25     23.14 o 
 -11   1  14      326.34      357.61     30.97 o 
 -10   1  14      821.59      786.23     38.55 o 
  -9   1  14       42.07       57.37     16.71 o 
  -8   1  14       51.66       51.59     15.54 o 
  -7   1  14       13.62       20.92     13.89 o 
  -6   1  14       81.75       94.69     13.39 o 
  -5   1  14     2245.42     2164.74     63.89 o 
  -4   1  14       51.52       35.90     14.70 o 
  -3   1  14      113.46      138.96     14.63 o 
  -2   1  14      462.21      448.99     22.84 o 
  -1   1  14      197.43      204.75     16.25 o 
   0   1  14        0.93        6.22     13.32 o 
   1   1  14       41.41       24.89     13.98 o 
   2   1  14       16.22       25.22     15.40 o 
   3   1  14       77.14      100.14     22.07 o 
   4   1  14       29.46      103.01     33.42 o 
 -14   2  14        9.16        8.33     35.52 o 
 -13   2  14      238.98      240.91     28.09 o 
 -12   2  14     1047.22     1077.03     78.86 o 
 -11   2  14      250.97      243.16     24.27 o 
 -10   2  14       54.32       73.25     18.63 o 
  -9   2  14       52.70       49.89     17.00 o 
  -8   2  14      322.00      342.36     25.97 o 
  -7   2  14      214.36      208.92     15.46 o 
  -6   2  14      367.19      339.82     22.65 o 
  -5   2  14      115.89      101.23     13.31 o 
  -4   2  14      516.13      560.81     25.48 o 
  -3   2  14      767.93      725.40     30.14 o 
  -2   2  14      257.98      229.87     15.65 o 
  -1   2  14      286.76      357.51     20.37 o 
   0   2  14      745.47      803.49     29.21 o 
   1   2  14      132.85      102.96     14.42 o 
   2   2  14       44.64       73.95     21.49 o 
   3   2  14       90.69       82.24     22.86 o 
   4   2  14        0.33       52.83     32.91 o 
 -14   3  14       21.56        4.39     29.52 o 
 -13   3  14      368.18      348.66     29.92 o 
 -12   3  14      658.57      602.42     39.59 o 
 -11   3  14       37.74       40.72     20.84 o 
 -10   3  14     1064.63     1007.28     56.13 o 
  -9   3  14     1266.58     1205.17     39.46 o 
  -8   3  14        5.14       11.06     13.03 o 
  -7   3  14      210.06      214.98     14.95 o 
  -6   3  14     1160.53     1080.28     34.59 o 
  -5   3  14      387.48      400.24     26.54 o 
  -4   3  14       99.56      100.27     14.56 o 
  -3   3  14      164.27      142.27     16.05 o 
  -2   3  14       97.10       75.77     14.16 o 
  -1   3  14        6.65        6.85     18.04 o 
   0   3  14       14.40       26.73     14.03 o 
   1   3  14      157.13      184.41     16.35 o 
   2   3  14       40.43       74.04     22.80 o 
   3   3  14       66.78      118.20     25.56 o 
   4   3  14       16.67       -1.31     32.78 o 
 -13   4  14        5.40       -0.37     29.83 o 
 -12   4  14       39.45       14.10     24.89 o 
 -11   4  14      385.84      387.61     41.16 o 
 -10   4  14      327.22      332.65     24.43 o 
  -9   4  14        0.55       -3.55     15.71 o 
  -8   4  14      779.19      705.79     29.35 o 
  -7   4  14     1105.41     1039.37     34.83 o 
  -6   4  14       51.07       67.59     13.36 o 
  -5   4  14      242.34      264.93     19.67 o 
  -4   4  14       92.31      105.44     15.46 o 
  -3   4  14        2.08        4.57     14.34 o 
  -2   4  14       16.26        7.03     15.23 o 
  -1   4  14       14.28       13.88     15.40 o 
   0   4  14        0.61       -4.92     16.52 o 
   1   4  14       14.53       49.36     22.71 o 
   2   4  14       63.18      100.91     24.16 o 
   3   4  14       29.59       54.23     25.22 o 
 -12   5  14        4.98      -10.33     25.40 o 
 -11   5  14      159.31      157.72     25.18 o 
 -10   5  14       63.06       54.62     16.18 o 
  -9   5  14        0.72        3.50     14.27 o 
  -8   5  14       91.93       75.54     14.40 o 
  -7   5  14       39.62       45.13     13.83 o 
  -6   5  14       85.77       72.18     14.43 o 
  -5   5  14      214.58      231.24     17.95 o 
  -4   5  14      256.15      263.60     19.84 o 
  -3   5  14        2.03        5.57     14.84 o 
  -2   5  14      565.13      575.35     33.18 o 
  -1   5  14      280.18      275.35     19.16 o 
   0   5  14        6.25       10.71     18.16 o 
   1   5  14      130.12      159.85     24.96 o 
   2   5  14       68.90       46.41     25.14 o 
 -11   6  14       95.89       58.18     25.65 o 
 -10   6  14        9.36       32.18     23.45 o 
  -9   6  14       33.59       30.28     16.32 o 
  -8   6  14      130.68      132.59     16.60 o 
  -7   6  14       14.15       27.70     15.09 o 
  -6   6  14        3.01       11.18     15.32 o 
  -5   6  14       14.98       14.33     17.14 o 
  -4   6  14       33.16       15.79     16.77 o 
  -3   6  14        4.84       17.71     16.24 o 
  -2   6  14       25.68       28.52     19.31 o 
  -1   6  14        0.22        3.09     19.32 o 
   0   6  14       19.25       29.90     24.05 o 
   1   6  14       28.65       51.29     24.60 o 
 -10   7  14       81.56       71.04     26.62 o 
  -9   7  14      396.62      409.91     40.99 o 
  -8   7  14       97.53      126.31     22.35 o 
  -7   7  14      141.29      129.66     18.52 o 
  -6   7  14      194.99      262.17     25.47 o 
  -5   7  14        9.56        7.58     23.40 o 
  -4   7  14       10.80        8.88     19.53 o 
  -3   7  14       83.56       56.73     20.34 o 
  -2   7  14       47.33      128.01     32.28 o 
  -1   7  14       12.78       26.78     27.99 o 
   0   7  14        0.22       69.70     33.50 o 
  -8   8  14        8.96       41.94     28.96 o 
  -7   8  14       28.00       29.49     28.92 o 
  -6   8  14       13.44       25.33     22.93 o 
  -5   8  14        5.54       28.69     25.53 o 
  -4   8  14        2.14      -11.88     33.15 o 
  -3   8  14       32.49       43.34     31.74 o 
  -2   8  14       80.49      165.69     37.73 o 
 -13   1  15      215.23      185.59     28.61 o 
 -12   1  15      201.62      210.92     25.56 o 
 -11   1  15       15.83       22.70     20.91 o 
 -10   1  15      475.76      459.28     30.57 o 
  -9   1  15       67.56       55.01     17.90 o 
  -8   1  15        4.20       22.26     16.37 o 
  -7   1  15      933.61      915.56     37.07 o 
  -6   1  15       72.50       85.80     18.43 o 
  -5   1  15      363.29      374.98     26.60 o 
  -4   1  15       29.29        5.00     14.30 o 
  -3   1  15      204.76      254.44     21.87 o 
  -2   1  15      107.67       90.59     15.93 o 
  -1   1  15        2.91       11.72     15.75 o 
   0   1  15       80.51      123.51     16.66 o 
   1   1  15       28.26       33.21     17.22 o 
   2   1  15        2.35       16.02     22.54 o 
   3   1  15      117.24       90.21     34.45 o 
 -13   2  15       30.64       32.26     26.43 o 
 -12   2  15        1.89        5.41     23.05 o 
 -11   2  15        0.06        2.32     20.52 o 
 -10   2  15       11.36       45.52     19.57 o 
  -9   2  15       54.97       73.06     18.47 o 
  -8   2  15       29.20       35.67     16.84 o 
  -7   2  15        5.63       -6.78     18.43 o 
  -6   2  15      121.06      115.85     16.37 o 
  -5   2  15       13.15       29.07     14.91 o 
  -4   2  15       15.54       44.59     17.47 o 
  -3   2  15      161.85      155.06     15.95 o 
  -2   2  15       17.18       20.98     19.52 o 
  -1   2  15        6.87        5.09     19.94 o 
   0   2  15        2.03       -1.12     21.18 o 
   1   2  15       36.24       51.61     22.86 o 
   2   2  15       12.88       57.93     24.08 o 
 -13   3  15        0.47       40.72     29.27 o 
 -12   3  15        1.07      -27.95     34.35 o 
 -11   3  15       21.11       40.98     21.62 o 
 -10   3  15       68.50       87.58     20.21 o 
  -9   3  15        0.17        6.09     17.70 o 
  -8   3  15      372.09      373.32     32.73 o 
  -7   3  15      188.65      162.40     18.17 o 
  -6   3  15        0.16       14.83     15.99 o 
  -5   3  15      379.14      407.87     26.33 o 
  -4   3  15      338.45      322.37     21.93 o 
  -3   3  15       60.65       89.84     16.71 o 
  -2   3  15      118.65      138.26     17.64 o 
  -1   3  15       26.28       38.53     16.88 o 
   0   3  15       61.37       95.32     18.42 o 
   1   3  15       84.79       96.30     24.17 o 
   2   3  15       21.78       77.72     25.67 o 
 -12   4  15      164.39      117.89     26.59 o 
 -11   4  15      626.09      585.65     40.73 o 
 -10   4  15        3.14       -9.61     24.27 o 
  -9   4  15      233.62      176.05     20.35 o 
  -8   4  15      197.61      192.34     19.64 o 
  -7   4  15        9.64       33.24     16.82 o 
  -6   4  15      168.99      133.45     17.41 o 
  -5   4  15       39.21       51.55     16.02 o 
  -4   4  15      268.11      274.60     20.42 o 
  -3   4  15        0.22       -7.40     18.74 o 
  -2   4  15      126.93      192.20     19.11 o 
  -1   4  15      120.62      154.71     20.14 o 
   0   4  15        3.00       22.39     23.75 o 
   1   4  15        8.40       50.47     25.17 o 
 -11   5  15       42.26       20.26     24.17 o 
 -10   5  15       99.20       88.44     27.99 o 
  -9   5  15      326.38      287.32     25.51 o 
  -8   5  15       17.83       11.42     17.98 o 
  -7   5  15        2.15       15.66     17.80 o 
  -6   5  15       34.50       35.52     17.59 o 
  -5   5  15       70.75       85.30     18.06 o 
  -4   5  15        6.43        2.99     16.44 o 
  -3   5  15       30.25       39.89     20.03 o 
  -2   5  15        7.22       -7.11     19.05 o 
  -1   5  15        1.52       -4.72     19.58 o 
   0   5  15       37.32       65.40     36.69 o 
   1   5  15        6.12       47.13     26.60 o 
 -10   6  15        2.30       29.00     25.11 o 
  -9   6  15       79.21       67.40     21.72 o 
  -8   6  15      129.03      145.11     21.35 o 
  -7   6  15      307.78      281.90     23.35 o 
  -6   6  15      452.58      468.44     40.16 o 
  -5   6  15        2.67       22.23     19.09 o 
  -4   6  15       88.27      127.49     19.29 o 
  -3   6  15      147.76      161.10     24.66 o 
  -2   6  15        0.64        3.04     20.93 o 
  -1   6  15       59.16      114.67     27.28 o 
  -8   7  15        0.55       32.05     24.60 o 
  -7   7  15        0.02       27.91     21.88 o 
  -6   7  15       10.19       17.09     32.24 o 
  -5   7  15        4.90       44.91     23.83 o 
  -4   7  15        9.97       15.84     36.43 o 
  -3   7  15       31.78       61.18     21.83 o 
 -13   0  16      115.09       99.03    100.75 o 
 -12   0  16      107.33      120.03     35.65 o 
 -11   0  16      429.78      402.67     49.73 o 
 -10   0  16      766.54      609.83     59.07 o 
  -9   0  16       10.20       26.24     25.88 o 
  -8   0  16      264.32      223.74     28.87 o 
  -7   0  16        8.80       38.35     23.48 o 
  -6   0  16       19.77       50.01     36.22 o 
  -5   0  16       99.18      117.35     25.00 o 
  -4   0  16     1087.83     1078.84     59.15 o 
  -3   0  16       69.97       97.23     25.90 o 
  -2   0  16      585.52      730.95     50.21 o 
  -1   0  16      154.44      155.26     36.94 o 
   0   0  16       24.44       42.44     27.99 o 
   1   0  16      164.67      175.63     48.29 o 
 -12   1  16      263.40      269.91     27.66 o 
 -11   1  16      336.24      296.48     32.78 o 
 -10   1  16       82.87       90.04     20.86 o 
  -9   1  16       34.38       47.43     18.79 o 
  -8   1  16      626.11      633.20     34.49 o 
  -7   1  16      277.20      252.90     23.37 o 
  -6   1  16       50.76       51.28     16.68 o 
  -5   1  16        6.63       13.17     19.25 o 
  -4   1  16      285.99      264.22     20.46 o 
  -3   1  16      193.19      183.51     18.56 o 
  -2   1  16       16.90        9.21     16.72 o 
  -1   1  16        2.25       -2.87     18.64 o 
   0   1  16        8.34       37.39     19.73 o 
   1   1  16       58.94      100.20     25.74 o 
 -12   2  16      339.84      337.84     29.49 o 
 -11   2  16        2.80       15.08     22.16 o 
 -10   2  16     1433.40     1427.74     69.53 o 
  -9   2  16      762.81      748.92     38.56 o 
  -8   2  16        1.25        3.01     20.50 o 
  -7   2  16      517.95      517.63     31.85 o 
  -6   2  16      510.48      485.67     30.79 o 
  -5   2  16       53.83       36.67     16.80 o 
  -4   2  16        2.63        6.88     23.33 o 
  -3   2  16      154.92      134.34     18.41 o 
  -2   2  16       10.05        4.68     17.56 o 
  -1   2  16        5.93       39.51     19.37 o 
   0   2  16       19.91       41.92     23.80 o 
   1   2  16        0.64       31.47     25.69 o 
 -12   3  16      104.38       90.21     35.31 o 
 -11   3  16       92.19       90.74     23.71 o 
 -10   3  16        2.42       -3.91     20.32 o 
  -9   3  16       92.10       98.89     24.04 o 
  -8   3  16        3.37      -14.01     17.54 o 
  -7   3  16      255.34      263.66     22.58 o 
  -6   3  16       44.49       41.68     17.50 o 
  -5   3  16       13.00        8.83     16.86 o 
  -4   3  16      384.15      456.83     33.12 o 
  -3   3  16      131.75      150.62     20.35 o 
  -2   3  16        0.35       19.11     19.14 o 
  -1   3  16        3.99       -3.24     19.64 o 
   0   3  16      158.47      200.84     27.55 o 
 -11   4  16       73.37       31.47     28.08 o 
 -10   4  16      147.67      109.72     21.64 o 
  -9   4  16        8.96       19.96     18.97 o 
  -8   4  16       22.80       44.08     18.61 o 
  -7   4  16        0.07        3.31     17.53 o 
  -6   4  16       15.52       18.08     17.75 o 
  -5   4  16      211.55      236.52     20.44 o 
  -4   4  16       47.25       42.25     25.81 o 
  -3   4  16        9.32       42.60     19.56 o 
  -2   4  16       74.15      100.94     21.13 o 
  -1   4  16       98.57      104.68     26.20 o 
   0   4  16       77.38      155.02     28.08 o 
 -10   5  16       47.91       36.35     21.97 o 
  -9   5  16       64.50       77.62     21.10 o 
  -8   5  16      512.47      463.91     32.87 o 
  -7   5  16      137.15      116.82     20.07 o 
  -6   5  16       36.87       47.83     19.04 o 
  -5   5  16      381.16      339.80     26.63 o 
  -4   5  16       22.37       35.41     19.65 o 
  -3   5  16       21.65       26.84     20.62 o 
  -2   5  16       20.32       13.29     21.54 o 
  -8   6  16       50.00       52.61     26.18 o 
  -7   6  16        0.67       -1.60     25.60 o 
  -6   6  16      112.92      106.46     29.33 o 
  -5   6  16       71.64      105.23     23.70 o 
  -4   6  16        8.42       25.04     20.86 o 
 -11   1  17       68.78       73.60     31.57 o 
 -10   1  17        5.92       19.64     21.26 o 
  -9   1  17      179.44      197.25     21.96 o 
  -8   1  17        4.58       -4.72     22.32 o 
  -7   1  17      114.38      113.21     19.05 o 
  -6   1  17       69.64       80.94     21.69 o 
  -5   1  17       42.41       53.45     18.69 o 
  -4   1  17        3.27        9.03     18.53 o 
  -3   1  17       16.29       11.39     18.93 o 
  -2   1  17        0.45       40.27     20.35 o 
  -1   1  17       57.67      107.69     22.66 o 
 -11   2  17        7.00       31.38     25.85 o 
 -10   2  17      185.56      191.89     30.09 o 
  -9   2  17       14.90        5.37     23.52 o 
  -8   2  17       71.58       75.10     24.81 o 
  -7   2  17        1.29        3.14     17.81 o 
  -6   2  17       16.85       16.90     18.26 o 
  -5   2  17       74.55       39.38     18.57 o 
  -4   2  17        4.05      -21.34     25.08 o 
  -3   2  17       82.32      108.92     20.82 o 
  -2   2  17        2.57       16.93     21.07 o 
  -1   2  17       33.56       80.58     26.88 o 
 -10   3  17       48.70       59.93     26.46 o 
  -9   3  17      200.04      174.05     23.23 o 
  -8   3  17       36.86       64.83     19.75 o 
  -7   3  17       26.96       50.63     19.22 o 
  -6   3  17       54.76       72.67     19.11 o 
  -5   3  17        1.79        7.33     21.65 o 
  -4   3  17       32.36       47.54     19.83 o 
  -3   3  17       42.44        9.77     20.60 o 
  -2   3  17       84.07      111.96     22.99 o 
  -9   4  17       33.71       31.96     20.97 o 
  -8   4  17      193.35      198.90     22.15 o 
  -7   4  17        4.76       33.30     18.94 o 
  -6   4  17       17.51       37.11     19.34 o 
  -5   4  17       96.90      112.86     20.38 o 
  -4   4  17       25.47        2.28     20.85 o 
  -3   4  17        5.13       12.20     21.70 o 
  -9   0  18      353.76      418.83     79.62 o 
  -8   0  18      333.68      336.59     52.03 o 
  -7   0  18      145.07       84.98     28.43 o 
  -6   0  18      177.55      183.98     30.58 o 
  -5   0  18      210.68      171.98     30.34 o 
  -4   0  18        9.39       32.83     28.96 o 
  -9   1  18      369.27      333.62     43.72 o 
  -8   1  18       14.27        3.79     19.34 o 
  -7   1  18       74.82       64.89     25.15 o 
  -6   1  18      117.41       94.69     23.36 o 
  -5   1  18        4.72       21.63     24.27 o 
  -4   1  18        0.31       25.19     20.54 o 
  -8   2  18       46.34       32.02     20.54 o 
  -7   2  18        7.93       10.49     19.85 o 
  -6   2  18      111.01      150.91     24.33 o 
  -5   2  18        0.10       -4.02     29.00 o 
                                                 
